# Supplementary material for: (6,6′-Dimethyl-2,2′-bipyridine-κ2 N,N′)diiodidomercury(II)
Source: Acta Crystallogr Sect E Struct Rep Online. 2011 Feb 5;67(Pt 3):m305. doi: 10.1107/S1600536811004041 (PMC3052018; doi:10.1107/S1600536811004041)
Supplement: Supplementary file 1 [file e-67-0m305-sup1.cif]

##############################################################################
###                                                                        ###
###        Electronic paper (Acta Crystallographica Section E)             ###
###                                                                        ###
##############################################################################
#                                                                            #
# This CIF contains the data in a paper accepted for publication in Acta     #
# Crystallographica Section E. It conforms to the requirements of Notes      #
# for Authors for Section E, and has been peer reviewed under the auspices   #
# of the IUCr Commission on Journals.                                        #
#                                                                            #
# Full details of the Crystallographic Information File format               #
# are given in the paper "The Crystallographic Information File (CIF):       #
# a New Standard Archive File for Crystallography" by S. R. Hall, F. H.      #
# Allen and I. D. Brown [Acta Cryst. (1991), A47, 655-685].                  #
#                                                                            #
# The current version of the core CIF dictionary is obtainable from          #
# ftp://ftp.iucr.org/pub/cif_core.dic. The current version number is 2.4.    #
#                                                                            #
# Software is freely available for graphical display of the structure(s) in  #
# this CIF.  For information consult the CIF home page http://www.iucr.org/  #
# cif/home.html                                                              #
#                                                                            #
# This file may be used for bona fide research purposes within the           #
# scientific community so long as proper attribution is given to the journal # 
# article from which it was obtained.                                        #
#                                                                            #
##############################################################################
                                             
data_I
_audit_creation_method     SHELXL-97
_chemical_name_systematic
;
(6,6'-Dimethyl-2,2'-bipyridine-\k^2^<i>N</i>,<i>N</i>')diiodidomercury(II)
;
_chemical_name_common     ?
_chemical_formula_moiety     'C12 H12 Hg1 I2 N2'
_chemical_formula_sum     'C12 H12 Hg1 I2 N2'
_chemical_formula_iupac     '[Hg I2 (C12 H12 N2)]'
_chemical_formula_weight     638.63
_chemical_melting_point     ?
_symmetry_cell_setting     monoclinic
_symmetry_space_group_name_H-M     'P 21/n'
_symmetry_space_group_name_Hall     '-P 2yn'
loop_
    _symmetry_equiv_pos_as_xyz
    'x, y, z'
    '-x+1/2, y+1/2, -z+1/2'
    '-x, -y, -z'
    'x-1/2, -y-1/2, z-1/2'
_cell_length_a     8.8096(18)
_cell_length_b     12.025(2)
_cell_length_c     14.693(3)
_cell_angle_alpha     90.00
_cell_angle_beta     101.88(3)
_cell_angle_gamma     90.00
_cell_volume     1523.2(5)
_cell_formula_units_Z     4
_cell_measurement_reflns_used     1223
_cell_measurement_theta_min     2.2
_cell_measurement_theta_max     29.2
_cell_measurement_temperature     298(2)
_exptl_crystal_description     Prism
_exptl_crystal_colour     Colorless
_exptl_crystal_size_max     0.16
_exptl_crystal_size_mid     0.15
_exptl_crystal_size_min     0.12
_exptl_crystal_density_diffrn     2.785
_exptl_crystal_density_meas     ?
_exptl_crystal_density_method     'not measured'
_exptl_crystal_F_000     1136
_exptl_absorpt_coefficient_mu     14.14
_exptl_absorpt_correction_type     multi-scan
_exptl_absorpt_process_details     '(SADABS; Bruker, 2001)'
_exptl_absorpt_correction_T_min     0.128
_exptl_absorpt_correction_T_max     0.186
_exptl_special_details
;
;
_diffrn_ambient_temperature     298(2)
_diffrn_radiation_type     MoK\a
_diffrn_radiation_wavelength     0.71073
_diffrn_radiation_source     'fine-focus sealed tube'
_diffrn_radiation_monochromator     graphite
_diffrn_measurement_device_type     'Bruker APEXII CCD area-detector'
_diffrn_measurement_method     '\f and \w'
_diffrn_detector_area_resol_mean     ?
_diffrn_reflns_number     9361
_diffrn_reflns_av_R_equivalents     0.051
_diffrn_reflns_av_sigmaI/netI     0.039
_diffrn_reflns_theta_min     2.2
_diffrn_reflns_theta_max     29.2
_diffrn_reflns_theta_full     29.2
_diffrn_measured_fraction_theta_max     0.985
_diffrn_measured_fraction_theta_full     0.985
_diffrn_reflns_limit_h_min     -11
_diffrn_reflns_limit_h_max     12
_diffrn_reflns_limit_k_min     -16
_diffrn_reflns_limit_k_max     13
_diffrn_reflns_limit_l_min     -20
_diffrn_reflns_limit_l_max     17
_diffrn_standards_number     0
_diffrn_standards_interval_count     0
_diffrn_standards_interval_time     ?
_diffrn_standards_decay_%     0
_refine_special_details
;
Refinement of <i>F</i>^2^ against ALL reflections. The weighted <i>R</i>-factor
<i>wR</i> and goodness of fit <i>S</i> are based on <i>F</i>^2^, conventional
<i>R</i>-factors <i>R</i> are based on <i>F</i>, with <i>F</i> set to zero for
negative <i>F</i>^2^. The threshold expression of <i>F</i>^2^ >
\s(<i>F</i>^2^) is used only for calculating <i>R</i>-factors(gt) <i>etc</i>.
and is not relevant to the choice of reflections for refinement.
<i>R</i>-factors based on <i>F</i>^2^ are statistically about twice as large
as those based on <i>F</i>, and <i>R</i>- factors based on ALL data will be
even larger.
;
_reflns_number_total     4057
_reflns_number_gt     3409
_reflns_threshold_expression     I>2\s(I)
_refine_ls_structure_factor_coef     Fsqd
_refine_ls_matrix_type     full
_refine_ls_R_factor_all     0.051
_refine_ls_R_factor_gt     0.040
_refine_ls_wR_factor_gt     0.090
_refine_ls_wR_factor_ref     0.095
_refine_ls_goodness_of_fit_ref     1.10
_refine_ls_restrained_S_all     1.10
_refine_ls_number_reflns     4057
_refine_ls_number_parameters     154
_refine_ls_number_restraints     0
_refine_ls_hydrogen_treatment     constr
_refine_ls_weighting_scheme     calc
_refine_ls_weighting_details
         'calc w=1/[\s^2^(Fo^2^)+(0.0397P)^2^+3.5854P] where P=(Fo^2^+2Fc^2^)/3'
_atom_sites_solution_hydrogens     geom
_atom_sites_solution_primary     direct
_atom_sites_solution_secondary     difmap
_refine_ls_shift/su_max     0.001
_refine_ls_shift/su_mean     0.000
_refine_diff_density_max     1.22
_refine_diff_density_min     -1.23
_refine_ls_extinction_method     none
_refine_ls_extinction_coef     ?
loop_
    _atom_type_symbol
    _atom_type_description
    _atom_type_scat_dispersion_real
    _atom_type_scat_dispersion_imag
    _atom_type_scat_source
    'C' 'C' 0.0033 0.0016
                         'International Tables Vol C Tables 4.2.6.8 and 6.1.1.4'
    'H' 'H' 0.0000 0.0000
                         'International Tables Vol C Tables 4.2.6.8 and 6.1.1.4'
    'N' 'N' 0.0061 0.0033
                         'International Tables Vol C Tables 4.2.6.8 and 6.1.1.4'
    'O' 'O' 0.0106 0.0060
                         'International Tables Vol C Tables 4.2.6.8 and 6.1.1.4'
    'I' 'I' -0.4742 1.8119
                         'International Tables Vol C Tables 4.2.6.8 and 6.1.1.4'
    'Hg' 'Hg' -2.3894 9.2266
                         'International Tables Vol C Tables 4.2.6.8 and 6.1.1.4'
_computing_data_collection     'APEX2 (Bruker, 2007)'
_computing_cell_refinement     'SAINT (Bruker, 2007)'
_computing_data_reduction     'SAINT (Bruker, 2007)'
_computing_structure_solution     'SHELXTL (Sheldrick, 2008)'
_computing_structure_refinement     'SHELXTL (Sheldrick, 2008)'
_computing_molecular_graphics     'ORTEP-3 for Windows (Farrugia, 1997)'
_computing_publication_material     'WinGX (Farrugia, 1999)'
loop_
    _atom_site_type_symbol
    _atom_site_label
    _atom_site_fract_x
    _atom_site_fract_y
    _atom_site_fract_z
    _atom_site_U_iso_or_equiv
    _atom_site_adp_type
    _atom_site_calc_flag
    _atom_site_refinement_flags
    _atom_site_occupancy
    _atom_site_disorder_assembly
    _atom_site_disorder_group
    C C1 0.6805(9) 0.4904(8) 0.1498(7) 0.065(2) Uani d . 1 . .
    H H1A 0.6238 0.5560 0.1595 0.077 Uiso calc R 1 . .
    H H1B 0.7749 0.4868 0.1960 0.077 Uiso calc R 1 . .
    H H1C 0.6186 0.4258 0.1547 0.077 Uiso calc R 1 . .
    C C2 0.7174(7) 0.4943(6) 0.0569(5) 0.0493(16) Uani d . 1 . .
    C C3 0.6678(9) 0.4111(7) -0.0091(6) 0.061(2) Uani d . 1 . .
    H H3 0.6079 0.3520 0.0042 0.073 Uiso calc R 1 . .
    C C4 0.7097(10) 0.4188(7) -0.0941(7) 0.069(2) Uani d . 1 . .
    H H4 0.6773 0.3644 -0.1388 0.083 Uiso calc R 1 . .
    C C5 0.7983(9) 0.5055(7) -0.1137(6) 0.060(2) Uani d . 1 . .
    H H5 0.8272 0.5100 -0.1710 0.072 Uiso calc R 1 . .
    C C6 0.8444(7) 0.5869(6) -0.0461(5) 0.0478(15) Uani d . 1 . .
    C C7 0.9441(7) 0.6807(6) -0.0608(4) 0.0445(14) Uani d . 1 . .
    C C8 0.9964(10) 0.6955(9) -0.1438(6) 0.066(2) Uani d . 1 . .
    H H8 0.9628 0.6477 -0.1936 0.079 Uiso calc R 1 . .
    C C9 1.0961(13) 0.7794(10) -0.1518(8) 0.080(3) Uani d . 1 . .
    H H9 1.1294 0.7900 -0.2073 0.096 Uiso calc R 1 . .
    C C10 1.1474(10) 0.8489(8) -0.0772(8) 0.074(3) Uani d . 1 . .
    H H10 1.2190 0.9046 -0.0812 0.089 Uiso calc R 1 . .
    C C11 1.0915(9) 0.8353(7) 0.0045(7) 0.0592(19) Uani d . 1 . .
    C C12 1.1391(11) 0.9092(8) 0.0862(8) 0.079(3) Uani d . 1 . .
    H H12A 1.1882 0.8659 0.1389 0.094 Uiso calc R 1 . .
    H H12B 1.0493 0.9456 0.0998 0.094 Uiso calc R 1 . .
    H H12C 1.2106 0.9640 0.0728 0.094 Uiso calc R 1 . .
    N N1 0.8032(6) 0.5792(4) 0.0366(4) 0.0399(11) Uani d . 1 . .
    N N2 0.9903(6) 0.7526(5) 0.0104(4) 0.0452(12) Uani d . 1 . .
    I I1 1.05284(6) 0.68838(5) 0.30203(4) 0.06506(16) Uani d . 1 . .
    I I2 0.61128(6) 0.85868(4) 0.09788(4) 0.05659(14) Uani d . 1 . .
    Hg Hg1 0.86805(3) 0.73253(2) 0.139654(19) 0.04718(9) Uani d . 1 . .
loop_
    _atom_site_aniso_label
    _atom_site_aniso_U_11
    _atom_site_aniso_U_22
    _atom_site_aniso_U_33
    _atom_site_aniso_U_12
    _atom_site_aniso_U_13
    _atom_site_aniso_U_23
    C1 0.051(4) 0.060(5) 0.081(6) -0.010(3) 0.009(4) 0.019(4)
    C2 0.041(3) 0.037(3) 0.066(4) 0.003(2) 0.003(3) 0.005(3)
    C3 0.047(3) 0.045(4) 0.082(6) 0.004(3) -0.005(4) -0.010(4)
    C4 0.062(4) 0.056(5) 0.077(6) 0.008(4) -0.012(4) -0.027(4)
    C5 0.057(4) 0.068(5) 0.051(4) 0.014(4) 0.004(3) -0.018(4)
    C6 0.041(3) 0.058(4) 0.042(3) 0.019(3) 0.002(2) -0.005(3)
    C7 0.045(3) 0.051(4) 0.039(3) 0.014(3) 0.012(2) 0.006(3)
    C8 0.066(5) 0.088(6) 0.047(4) 0.020(4) 0.020(4) 0.009(4)
    C9 0.087(6) 0.094(8) 0.070(6) 0.019(6) 0.041(5) 0.034(6)
    C10 0.062(5) 0.065(6) 0.107(8) 0.009(4) 0.046(5) 0.028(5)
    C11 0.050(4) 0.045(4) 0.088(6) 0.003(3) 0.026(4) 0.017(4)
    C12 0.074(6) 0.053(5) 0.116(8) -0.016(4) 0.034(6) -0.012(5)
    N1 0.038(2) 0.036(3) 0.045(3) 0.005(2) 0.006(2) -0.002(2)
    N2 0.045(3) 0.040(3) 0.054(3) 0.006(2) 0.021(2) 0.006(2)
    I1 0.0656(3) 0.0743(4) 0.0493(3) 0.0076(3) -0.0020(2) -0.0064(2)
    I2 0.0534(2) 0.0536(3) 0.0609(3) 0.0024(2) 0.0073(2) -0.0054(2)
    Hg1 0.05023(14) 0.04953(15) 0.04286(13) -0.00229(11) 0.01209(10)
                                                                    -0.00399(11)
_geom_special_details
;
All e.s.d.'s (except the e.s.d. in the dihedral angle between two l.s. planes)
are estimated using the full covariance matrix. The cell e.s.d.'s are taken
into account individually in the estimation of e.s.d.'s in distances, angles
and torsion angles; correlations between e.s.d.'s in cell parameters are only
used when they are defined by crystal symmetry. An approximate (isotropic)
treatment of cell e.s.d.'s is used for estimating e.s.d.'s involving l.s.
planes.
;
loop_
    _geom_bond_atom_site_label_1
    _geom_bond_atom_site_label_2
    _geom_bond_site_symmetry_2
    _geom_bond_distance
    _geom_bond_publ_flag
    C1 C2 . 1.468(12) ?
    C1 H1A . 0.9600 ?
    C1 H1B . 0.9600 ?
    C1 H1C . 0.9600 ?
    C2 N1 . 1.340(9) ?
    C2 C3 . 1.399(10) ?
    C3 C4 . 1.377(14) ?
    C3 H3 . 0.9300 ?
    C4 C5 . 1.367(13) ?
    C4 H4 . 0.9300 ?
    C5 C6 . 1.394(10) ?
    C5 H5 . 0.9300 ?
    C6 N1 . 1.341(9) ?
    C6 C7 . 1.473(11) ?
    C7 N2 . 1.354(9) ?
    C7 C8 . 1.401(10) ?
    C8 C9 . 1.359(15) ?
    C8 H8 . 0.9300 ?
    C9 C10 . 1.379(16) ?
    C9 H9 . 0.9300 ?
    C10 C11 . 1.398(13) ?
    C10 H10 . 0.9300 ?
    C11 N2 . 1.351(9) ?
    C11 C12 . 1.483(14) ?
    C12 H12A . 0.9600 ?
    C12 H12B . 0.9600 ?
    C12 H12C . 0.9600 ?
    N1 Hg1 . 2.380(5) y
    N2 Hg1 . 2.381(6) y
    I1 Hg1 . 2.6503(10) y
    I2 Hg1 . 2.6876(7) y
loop_
    _geom_angle_atom_site_label_1
    _geom_angle_atom_site_label_2
    _geom_angle_atom_site_label_3
    _geom_angle_site_symmetry_1
    _geom_angle_site_symmetry_3
    _geom_angle
    _geom_angle_publ_flag
    C2 C1 H1A . . 109.5 ?
    C2 C1 H1B . . 109.5 ?
    H1A C1 H1B . . 109.5 ?
    C2 C1 H1C . . 109.5 ?
    H1A C1 H1C . . 109.5 ?
    H1B C1 H1C . . 109.5 ?
    N1 C2 C3 . . 120.0(8) ?
    N1 C2 C1 . . 118.4(7) ?
    C3 C2 C1 . . 121.6(7) ?
    C4 C3 C2 . . 118.5(8) ?
    C4 C3 H3 . . 120.8 ?
    C2 C3 H3 . . 120.8 ?
    C5 C4 C3 . . 120.9(8) ?
    C5 C4 H4 . . 119.5 ?
    C3 C4 H4 . . 119.5 ?
    C4 C5 C6 . . 118.7(8) ?
    C4 C5 H5 . . 120.6 ?
    C6 C5 H5 . . 120.6 ?
    N1 C6 C5 . . 120.2(8) ?
    N1 C6 C7 . . 117.8(6) ?
    C5 C6 C7 . . 121.9(7) ?
    N2 C7 C8 . . 119.4(7) ?
    N2 C7 C6 . . 118.0(6) ?
    C8 C7 C6 . . 122.6(7) ?
    C9 C8 C7 . . 120.3(9) ?
    C9 C8 H8 . . 119.8 ?
    C7 C8 H8 . . 119.8 ?
    C8 C9 C10 . . 119.5(9) ?
    C8 C9 H9 . . 120.2 ?
    C10 C9 H9 . . 120.2 ?
    C9 C10 C11 . . 119.8(9) ?
    C9 C10 H10 . . 120.1 ?
    C11 C10 H10 . . 120.1 ?
    N2 C11 C10 . . 119.7(9) ?
    N2 C11 C12 . . 118.1(8) ?
    C10 C11 C12 . . 122.3(8) ?
    C11 C12 H12A . . 109.5 ?
    C11 C12 H12B . . 109.5 ?
    H12A C12 H12B . . 109.5 ?
    C11 C12 H12C . . 109.5 ?
    H12A C12 H12C . . 109.5 ?
    H12B C12 H12C . . 109.5 ?
    C2 N1 C6 . . 121.6(6) ?
    C2 N1 Hg1 . . 121.4(5) ?
    C6 N1 Hg1 . . 116.7(5) ?
    C11 N2 C7 . . 121.2(7) ?
    C11 N2 Hg1 . . 122.6(6) ?
    C7 N2 Hg1 . . 116.0(4) ?
    N1 Hg1 N2 . . 70.1(2) ?
    N1 Hg1 I1 . . 116.12(12) ?
    N2 Hg1 I1 . . 116.33(14) ?
    N1 Hg1 I2 . . 102.20(12) ?
    N2 Hg1 I2 . . 104.98(13) ?
    I1 Hg1 I2 . . 130.59(3) ?
loop_
    _geom_torsion_atom_site_label_1
    _geom_torsion_atom_site_label_2
    _geom_torsion_atom_site_label_3
    _geom_torsion_atom_site_label_4
    _geom_torsion_site_symmetry_1
    _geom_torsion_site_symmetry_2
    _geom_torsion_site_symmetry_3
    _geom_torsion_site_symmetry_4
    _geom_torsion
    _geom_torsion_publ_flag
    N1 C2 C3 C4 . . . . 0.3(10) ?
    C1 C2 C3 C4 . . . . -178.5(7) ?
    C2 C3 C4 C5 . . . . 0.2(12) ?
    C3 C4 C5 C6 . . . . -0.7(12) ?
    C4 C5 C6 N1 . . . . 0.6(10) ?
    C4 C5 C6 C7 . . . . 177.9(6) ?
    N1 C6 C7 N2 . . . . 1.0(8) ?
    C5 C6 C7 N2 . . . . -176.4(6) ?
    N1 C6 C7 C8 . . . . 178.7(6) ?
    C5 C6 C7 C8 . . . . 1.3(10) ?
    N2 C7 C8 C9 . . . . 1.8(11) ?
    C6 C7 C8 C9 . . . . -175.9(8) ?
    C7 C8 C9 C10 . . . . 1.1(14) ?
    C8 C9 C10 C11 . . . . -2.7(15) ?
    C9 C10 C11 N2 . . . . 1.5(13) ?
    C9 C10 C11 C12 . . . . -178.4(9) ?
    C3 C2 N1 C6 . . . . -0.4(9) ?
    C1 C2 N1 C6 . . . . 178.5(6) ?
    C3 C2 N1 Hg1 . . . . 173.4(5) ?
    C1 C2 N1 Hg1 . . . . -7.8(8) ?
    C5 C6 N1 C2 . . . . -0.1(9) ?
    C7 C6 N1 C2 . . . . -177.5(5) ?
    C5 C6 N1 Hg1 . . . . -174.1(5) ?
    C7 C6 N1 Hg1 . . . . 8.4(7) ?
    C10 C11 N2 C7 . . . . 1.4(11) ?
    C12 C11 N2 C7 . . . . -178.7(7) ?
    C10 C11 N2 Hg1 . . . . -173.7(6) ?
    C12 C11 N2 Hg1 . . . . 6.2(10) ?
    C8 C7 N2 C11 . . . . -3.1(10) ?
    C6 C7 N2 C11 . . . . 174.8(6) ?
    C8 C7 N2 Hg1 . . . . 172.3(5) ?
    C6 C7 N2 Hg1 . . . . -9.8(7) ?
    C2 N1 Hg1 N2 . . . . 176.3(5) ?
    C6 N1 Hg1 N2 . . . . -9.7(4) ?
    C2 N1 Hg1 I1 . . . . 65.9(5) ?
    C6 N1 Hg1 I1 . . . . -120.0(4) ?
    C2 N1 Hg1 I2 . . . . -82.0(4) ?
    C6 N1 Hg1 I2 . . . . 92.1(4) ?
    C11 N2 Hg1 N1 . . . . -174.6(6) ?
    C7 N2 Hg1 N1 . . . . 10.1(4) ?
    C11 N2 Hg1 I1 . . . . -64.5(6) ?
    C7 N2 Hg1 I1 . . . . 120.2(4) ?
    C11 N2 Hg1 I2 . . . . 87.6(5) ?
    C7 N2 Hg1 I2 . . . . -87.7(4) ?
data_global
_journal_date_recd_electronic     2010-11-13
_journal_date_accepted     2011-02-01
_journal_name_full     'Acta Crystallographica, Section E'
_journal_year     2011
_journal_volume     67
_journal_issue      3
_journal_page_first     m305
_journal_page_last     m305
_journal_paper_category     QM
_journal_coeditor_code     YA2136
_publ_contact_author
;
  'Alizadeh, Robabeh'
   School of Chemistry
   Damghan University
   Damghan
   Iran
;
_publ_contact_author_email     'robabeh_alizadeh@yahoo.com'
_publ_contact_author_fax     '0098 0232 5235431'
_publ_contact_author_phone     '0098 0232 5235431'
_publ_section_title
;
(6,6'-Dimethyl-2,2'-bipyridine-\k^2^<i>N</i>,<i>N</i>')diiodidomercury(II)
;
loop_
    _publ_author_name
    _publ_author_address
    'Alizadeh, Robabeh'
;      School of Chemistry
       Damghan University
       Damghan
       Iran
;
    'Seifi, Sara'
;      School of Chemistry
       Damghan University
       Damghan
       Iran
;
    'Amani, Vahid'
;      Islamic Azad University
       Shahr-e-Rey Branch
       Tehran
       Iran
;
