# Supplementary material for: (6,6′-Dimethyl-2,2′-bipyridine-κ2 N,N′)diiodidomercury(II)
Source: Acta Crystallogr Sect E Struct Rep Online. 2011 Feb 5;67(Pt 3):m305. doi: 10.1107/S1600536811004041 (PMC3052018; doi:10.1107/S1600536811004041)
Supplement: Supplementary file 2 [file e-67-0m305-Isup2.hkl]

#
# h,k,l, Fc-squared, Fo-squared, sigma(Fo-squared) and status flag
#
data_I
_shelx_title 'HgI2-6,6-DiMeBiPy'
_shelx_refln_list_code          4
_shelx_F_calc_maximum      406.93
_exptl_crystal_F_000      1860.00
_reflns_d_resolution_high  0.7286
 
loop_
 _symmetry_equiv_pos_as_xyz
 'x, y, z'
 '-x+1/2, y+1/2, -z+1/2'
 '-x, -y, -z'
 'x-1/2, -y-1/2, z-1/2'
 
_cell_length_a     8.8096
_cell_length_b    12.0253
_cell_length_c    14.6930
_cell_angle_alpha  90.000
_cell_angle_beta  101.883
_cell_angle_gamma  90.000
 
_shelx_F_squared_multiplier     1.000
 
loop_
 _refln_index_h
 _refln_index_k
 _refln_index_l
 _refln_F_squared_calc
 _refln_F_squared_meas
 _refln_F_squared_sigma
 _refln_observed_status
   2   0   0    11011.92    12716.78    115.63 o
   4   0   0    87884.19    95617.53   1013.57 o
   6   0   0      128.73      316.42    130.34 o
   8   0   0     5307.25     5545.41    305.39 o
  10   0   0      171.62      206.36     54.63 o
   1   1   0    25269.48    27938.89    297.30 o
   2   1   0     1224.31     1399.70     54.80 o
   3   1   0       18.12       68.37     36.77 o
   4   1   0    34976.33    37834.58    549.02 o
   5   1   0     4580.71     4816.62     58.45 o
   6   1   0    13584.12    13754.16    169.77 o
   7   1   0       17.50       62.20     56.33 o
   8   1   0     1671.34     1720.82     32.79 o
   9   1   0      163.38      203.54     33.22 o
  10   1   0      973.05     1111.16     39.95 o
  11   1   0       28.07      101.44     29.50 o
   1   2   0     3830.59     3815.17     79.63 o
   2   2   0    37236.95    39247.57   2097.27 o
   3   2   0    18310.97    18194.92    641.67 o
   4   2   0    36128.26    38344.42   1004.48 o
   5   2   0     4037.09     4160.78    106.53 o
   6   2   0       39.39       52.48     25.98 o
   7   2   0      431.11      471.56     34.00 o
   8   2   0     4336.79     4423.34     89.15 o
   9   2   0       70.54       99.08     68.10 o
  10   2   0      691.62      715.63     61.15 o
  11   2   0      115.92      181.78     29.72 o
   1   3   0   101319.05    98973.58   4408.16 o
   2   3   0    51635.11    49564.97    968.30 o
   3   3   0      514.71      647.53     52.35 o
   4   3   0      725.40      713.66     58.59 o
   5   3   0     9444.37     9227.91    276.46 o
   6   3   0    30895.47    31752.49   1122.35 o
   7   3   0       24.57       37.22     48.43 o
   8   3   0      175.36      229.53     32.97 o
   9   3   0      186.14      266.31     28.84 o
  10   3   0     2449.55     2343.90     85.06 o
  11   3   0      266.77      240.40     30.83 o
   0   4   0     8751.43     8983.13    120.66 o
   1   4   0       45.51        1.32     53.97 o
   2   4   0      996.17      855.00     43.58 o
   3   4   0     4701.08     4425.82     70.75 o
   4   4   0     1507.98     1511.97     64.79 o
   5   4   0    11352.21    10960.75    250.05 o
   6   4   0     2884.99     2892.49    101.86 o
   7   4   0     1021.09      955.15     34.74 o
   8   4   0      924.26     1023.81     51.04 o
   9   4   0      337.75      281.19     34.36 o
  10   4   0      578.79      677.80     76.86 o
  11   4   0        8.15       32.49     69.03 o
   1   5   0    28641.19    29852.01   1591.43 o
   2   5   0   110852.23   106623.37    309.24 o
   3   5   0      109.94      148.57     37.46 o
   4   5   0      194.03      177.82     31.25 o
   5   5   0      587.28      659.50     26.59 o
   6   5   0    13602.40    14001.34    470.78 o
   7   5   0      108.29       64.31     32.86 o
   8   5   0       25.47      126.60     29.53 o
   9   5   0      259.72      335.74     44.11 o
  10   5   0     1579.00     1510.77     32.56 o
  11   5   0      369.51      310.92     39.38 o
   0   6   0      601.47      689.30     69.39 o
   1   6   0    14725.96    14457.81    115.01 o
   2   6   0     6915.36     6883.91    161.12 o
   3   6   0     6863.54     6458.99     98.31 o
   4   6   0     6647.22     6145.35     54.84 o
   5   6   0    14391.75    14951.11    849.73 o
   6   6   0     4233.71     4359.81     93.12 o
   7   6   0     5480.87     5296.49    261.77 o
   8   6   0     2254.95     2305.48     66.19 o
   9   6   0      659.32      618.34     28.57 o
  10   6   0      170.72      273.17     31.07 o
  11   6   0      376.48      346.70     43.12 o
   1   7   0     1736.09     1943.50     69.95 o
   2   7   0    24196.17    24025.04   1504.47 o
   3   7   0      833.64      852.81     39.18 o
   4   7   0     1118.85     1082.67     47.97 o
   5   7   0      370.20      426.26     36.43 o
   6   7   0      667.87      756.89     46.70 o
   7   7   0      582.85      629.47     35.57 o
   8   7   0      575.87      639.21     76.79 o
   9   7   0      302.44      297.83     35.84 o
  10   7   0      246.48      297.81     41.18 o
   0   8   0     6609.48     6888.11     90.95 o
   1   8   0    14302.27    15494.77    621.79 o
   2   8   0     3513.07     3639.61    285.40 o
   3   8   0     9515.51     9615.26    457.31 o
   4   8   0    13342.80    13151.33     99.16 o
   5   8   0     5318.07     5714.78    248.20 o
   6   8   0      409.32      489.18     35.04 o
   7   8   0     2081.73     2106.10     32.36 o
   8   8   0     3736.03     3815.82    195.55 o
   9   8   0      683.81      652.39     32.13 o
  10   8   0       55.82      129.04     61.67 o
   1   9   0     1564.53     1681.41     83.69 o
   2   9   0      395.16      405.11     64.02 o
   3   9   0     5913.36     6020.97    367.71 o
   4   9   0      285.00      285.37     36.71 o
   5   9   0     1468.97     1399.71     57.78 o
   6   9   0      267.30      350.98     72.93 o
   7   9   0     2127.14     2087.39     51.63 o
   8   9   0      724.95      831.35     34.02 o
   9   9   0      177.33      211.13     28.18 o
   0  10   0     2562.82     2713.06     75.36 o
   1  10   0     2237.62     2290.04     68.51 o
   2  10   0       24.67      123.14     43.30 o
   3  10   0     1874.64     1970.07    109.58 o
   4  10   0     5148.84     5286.46    194.03 o
   5  10   0      545.10      558.01     78.15 o
   6  10   0        5.85      103.93     27.52 o
   7  10   0        7.52        3.09     43.17 o
   8  10   0     1379.14     1505.22    107.69 o
   9  10   0      521.36      553.52     72.76 o
   1  11   0     3071.66     3128.03     45.73 o
   2  11   0      479.78      502.89     47.48 o
   3  11   0     8819.79     8972.07     91.74 o
   4  11   0       22.88       55.16     81.32 o
   5  11   0     3005.09     3020.39    186.77 o
   6  11   0        6.76       34.09     31.68 o
   7  11   0     1743.18     1768.30     81.04 o
   8  11   0      146.93      287.43     37.21 o
   0  12   0      793.16      873.22     66.27 o
   1  12   0     1427.69     1540.97     53.00 o
   2  12   0      106.81      174.80     41.06 o
   3  12   0      572.03      767.84     63.59 o
   4  12   0        3.39      -46.06     46.06 o
   5  12   0      290.26      280.76     46.95 o
   6  12   0      134.99      102.02     33.30 o
   7  12   0       70.20      213.82     44.98 o
   8  12   0        3.11      151.56     57.58 o
   1  13   0      755.72      759.31     99.02 o
   2  13   0     1137.38     1334.96    125.56 o
   3  13   0     2570.34     2807.60    115.49 o
   4  13   0       23.44      189.39     61.85 o
   5  13   0      802.88      867.27     67.83 o
   6  13   0      276.97      351.92     35.48 o
   7  13   0      652.70      687.76     32.97 o
   0  14   0      288.15      300.61     65.39 o
   1  14   0     1597.85     1473.83     50.49 o
   2  14   0      123.18      190.66     46.62 o
   3  14   0     1337.98     1219.71     41.36 o
   4  14   0      348.39      449.07     62.47 o
   5  14   0      579.02      521.52     50.56 o
   6  14   0       59.51       27.67     40.39 o
   1  15   0       64.70       39.47     39.52 o
   2  15   0        6.18      -59.66     59.66 o
   3  15   0      357.26      403.37     35.70 o
   4  15   0       21.66       34.36     50.19 o
   0  16   0        1.50      185.96     72.90 o
   1  16   0      873.78      850.06     69.35 o
   2  16   0       22.47       64.77     52.33 o
 -11   0   1     1640.71     1896.63     64.32 o
  -9   0   1     1946.89     1990.09    118.98 o
  -7   0   1    35181.41    38232.32    375.60 o
  -5   0   1    63069.84    67351.65    459.77 o
  -3   0   1    25315.32    26863.95    357.45 o
  -1   0   1    16994.23    19668.91    332.60 o
   1   0   1    57473.87    65761.96   1167.70 o
   3   0   1        4.94      -17.64     41.12 o
   5   0   1    38356.57    41074.08    153.56 o
   7   0   1     1759.33     1754.38     51.45 o
   9   0   1     1065.55     1075.19     71.54 o
  11   0   1       40.68      126.76     35.20 o
 -11   1   1      314.34      340.00     33.32 o
 -10   1   1      291.70      321.21     52.30 o
  -9   1   1      435.42      510.21     44.41 o
  -8   1   1       20.43       66.58     46.78 o
  -7   1   1      235.82      329.92     26.40 o
  -6   1   1    10549.13    11123.63    134.94 o
  -5   1   1    11601.26    12707.21    160.53 o
  -4   1   1     6878.82     7703.08    140.96 o
  -3   1   1    24645.31    26914.27    861.41 o
  -2   1   1    14973.66    16081.55    553.01 o
  -1   1   1   165590.25   144255.27    894.07 o
   0   1   1       70.54      113.52     69.32 o
   1   1   1       16.45      124.18     51.25 o
   2   1   1     4335.86     4711.14    109.02 o
   3   1   1    58543.54    63993.55   1706.24 o
   4   1   1     1428.94     1724.44     61.73 o
   5   1   1     1246.80     1329.81     28.94 o
   6   1   1      649.73      637.72     30.53 o
   7   1   1     6393.47     6299.77    118.81 o
   8   1   1     1293.09     1315.62     33.04 o
   9   1   1     3256.75     3384.71     44.86 o
  10   1   1       28.39       63.68     38.38 o
  11   1   1     2120.20     2100.29     32.27 o
 -11   2   1      943.51     1006.76     29.23 o
 -10   2   1       54.02       77.05     26.73 o
  -9   2   1      500.19      583.22     34.36 o
  -8   2   1     1748.28     1882.05     67.45 o
  -7   2   1    19507.04    20428.55    479.50 o
  -6   2   1     2250.33     2213.78    432.77 o
  -5   2   1    19800.09    21635.03    548.62 o
  -4   2   1     6095.60     6117.72    300.19 o
  -3   2   1    22835.08    23296.80    843.10 o
  -2   2   1   115415.40   108748.27    446.48 o
  -1   2   1      541.81      537.64     74.24 o
   0   2   1     3385.17     3685.46    102.39 o
   1   2   1    61421.79    64430.78   1264.14 o
   2   2   1    55875.93    59340.10   2701.35 o
   3   2   1     2448.26     2675.69    135.93 o
   4   2   1      350.64      470.40     43.18 o
   5   2   1    36913.15    38672.04    792.21 o
   6   2   1     3234.89     3387.10     89.22 o
   7   2   1       30.41       45.98     36.88 o
   8   2   1      263.70      315.61     26.23 o
   9   2   1     2904.33     3008.39     91.91 o
  10   2   1     1297.98     1245.58     67.33 o
  11   2   1       13.70       12.17     29.97 o
 -11   3   1      686.61      617.78     30.19 o
 -10   3   1     1166.64     1131.18     36.33 o
  -9   3   1     2446.71     2425.93     67.75 o
  -8   3   1      737.37      710.54     89.60 o
  -7   3   1     2934.08     3052.11     85.39 o
  -6   3   1    23000.36    23571.05    592.06 o
  -5   3   1    19529.44    19534.06    905.85 o
  -4   3   1    18559.36    20206.50    822.39 o
  -3   3   1     5151.89     5150.12     60.70 o
  -2   3   1     6344.78     6067.04     71.37 o
  -1   3   1    92073.56    81490.71    388.77 o
   0   3   1    29870.49    32478.33    203.87 o
   1   3   1    10725.75    10574.31     88.54 o
   2   3   1     1926.79     2173.17    110.02 o
   3   3   1    29873.10    31035.45   1305.04 o
   4   3   1     2849.07     2782.01    141.37 o
   5   3   1      994.10     1042.58     63.84 o
   6   3   1     4451.98     4340.71    133.35 o
   7   3   1     2690.28     2558.41     38.69 o
   8   3   1      593.71      664.85     54.39 o
   9   3   1      362.91      363.14     62.56 o
  10   3   1        8.83       66.40     26.72 o
  11   3   1      460.49      539.62     66.78 o
 -11   4   1      136.41      123.08     73.23 o
 -10   4   1      113.06      155.23     75.90 o
  -9   4   1       13.00       23.67     29.16 o
  -8   4   1      123.99      199.24     47.17 o
  -7   4   1     3792.56     4122.07    141.49 o
  -6   4   1     1875.89     1914.99     72.81 o
  -5   4   1      677.95      611.30     43.60 o
  -4   4   1     2380.27     2555.46    147.97 o
  -3   4   1    19941.22    19419.60    506.11 o
  -2   4   1    38241.92    36604.75   1169.79 o
  -1   4   1     9470.96     9302.30    387.40 o
   0   4   1    34204.46    35749.45    273.04 o
   1   4   1    71484.62    71550.02   3719.08 o
   2   4   1     1470.40     1517.87     63.33 o
   3   4   1     6349.33     6322.56    250.20 o
   4   4   1    10398.35    10742.61    409.55 o
   5   4   1    25752.54    25273.22    778.62 o
   6   4   1      956.57      919.72     68.27 o
   7   4   1     3541.40     3483.12     77.76 o
   8   4   1       70.21       66.11     48.41 o
   9   4   1     4620.32     4810.69     99.76 o
  10   4   1     1268.11     1301.21     33.66 o
  11   4   1      167.78      149.30     30.84 o
 -11   5   1      342.68      349.32     31.73 o
 -10   5   1      171.86      194.73     34.16 o
  -9   5   1     3461.08     3484.11    171.97 o
  -8   5   1     1373.96     1398.84     92.78 o
  -7   5   1     6120.27     6250.22    124.45 o
  -6   5   1     7979.19     8385.96    271.37 o
  -5   5   1    21130.05    22278.73    986.09 o
  -4   5   1       93.64       74.80     46.16 o
  -3   5   1    28055.73    27534.93    828.00 o
  -2   5   1      126.47      251.20     39.38 o
  -1   5   1    20647.11    21609.64   1274.77 o
   0   5   1     4085.80     4373.77    128.99 o
   1   5   1     8294.99     8068.06    331.13 o
   2   5   1     2274.98     2220.83     61.50 o
   3   5   1    15078.02    14732.38    236.31 o
   4   5   1    18272.85    18407.60    754.69 o
   5   5   1      963.87      992.82     33.47 o
   6   5   1     5364.17     5184.88    197.43 o
   7   5   1     2131.80     2165.60     71.90 o
   8   5   1     1403.09     1253.93     78.30 o
   9   5   1       69.60      117.85     44.00 o
  10   5   1      201.48      199.84     67.06 o
  11   5   1       41.86       47.91     41.75 o
 -11   6   1      111.48      120.19     25.85 o
 -10   6   1       30.34       66.67     24.42 o
  -9   6   1      116.67       59.09     29.86 o
  -8   6   1     2036.69     2076.00     72.80 o
  -7   6   1      703.90      714.39     31.67 o
  -6   6   1       86.59       89.30     26.12 o
  -5   6   1     1605.65     1638.54     35.26 o
  -4   6   1    11672.99    11435.84    310.52 o
  -3   6   1    24415.19    24563.44   1185.71 o
  -2   6   1     3986.72     4057.05    205.06 o
  -1   6   1     3631.14     3651.51     80.21 o
   0   6   1    46960.82    49686.00    991.21 o
   1   6   1    41101.18    42269.57   2503.61 o
   2   6   1     1691.41     1536.26     42.74 o
   3   6   1       12.22       24.96     43.57 o
   4   6   1     8678.09     8548.06    491.50 o
   5   6   1     3453.09     3620.93    156.96 o
   6   6   1     1237.42     1286.87     39.10 o
   7   6   1     2240.01     2447.32     38.51 o
   8   6   1       29.60       35.61     42.69 o
   9   6   1     2144.56     2298.92     81.73 o
  10   6   1      109.72      183.44     34.47 o
 -10   7   1       54.08       73.71     34.90 o
  -9   7   1     1531.48     1520.18     76.61 o
  -8   7   1      599.26      633.48     38.67 o
  -7   7   1      648.51      716.06     65.62 o
  -6   7   1      716.01      746.96     71.68 o
  -5   7   1     8151.16     8691.73    462.71 o
  -4   7   1     3031.58     3070.04    122.37 o
  -3   7   1     4484.06     4671.29    225.22 o
  -2   7   1      414.92      522.25     48.42 o
  -1   7   1     2631.27     2771.88     75.70 o
   0   7   1    25021.04    27203.12    212.06 o
   1   7   1     3497.09     3548.94     61.60 o
   2   7   1      250.34      292.43     53.34 o
   3   7   1    12756.60    12161.59    313.15 o
   4   7   1    29185.27    29959.66    869.19 o
   5   7   1     1228.14     1345.28    101.91 o
   6   7   1      772.33      829.08     59.54 o
   7   7   1     5155.87     5039.10    130.80 o
   8   7   1     3127.17     2891.91     99.05 o
   9   7   1        2.14      -29.65     29.65 o
  10   7   1      280.83      341.37     42.45 o
 -10   8   1       75.21       55.30     25.60 o
  -9   8   1      869.42      917.95     49.04 o
  -8   8   1     2640.84     2624.29     80.28 o
  -7   8   1      619.33      643.27     46.18 o
  -6   8   1      549.69      475.69     50.77 o
  -5   8   1      275.06      210.73     45.63 o
  -4   8   1    15745.79    16064.74     77.61 o
  -3   8   1    11492.18    12022.54    840.46 o
  -2   8   1      683.10      769.04     82.43 o
  -1   8   1     6028.20     6523.62    418.90 o
   0   8   1    17244.96    18183.99    171.26 o
   1   8   1    14271.64    14477.52     98.20 o
   2   8   1      909.31      984.97     76.56 o
   3   8   1    10598.34    10468.29    216.15 o
   4   8   1     2786.62     2802.39     43.30 o
   5   8   1       54.84      128.75     39.40 o
   6   8   1       80.49      103.03     54.48 o
   7   8   1      125.06      241.53     42.23 o
   8   8   1       57.95      149.61     50.53 o
   9   8   1      126.22      163.95     37.34 o
  10   8   1       34.26       56.66     48.46 o
 -10   9   1      336.61      285.08    101.11 o
  -9   9   1      284.15      380.55     36.56 o
  -8   9   1       10.14      115.24     30.78 o
  -7   9   1       60.85       44.98     27.09 o
  -6   9   1     1359.05     1276.19     33.40 o
  -5   9   1     1117.14     1193.17     39.17 o
  -4   9   1     3058.49     2936.82    265.58 o
  -3   9   1      263.92      277.98     56.31 o
  -2   9   1     5854.86     5951.98     85.78 o
  -1   9   1      358.81      438.86     45.73 o
   0   9   1     8002.05     8525.09     60.98 o
   1   9   1     9964.86    10110.32    713.28 o
   2   9   1     4765.28     4819.26     81.25 o
   3   9   1     7829.99     7707.73    254.54 o
   4   9   1     2309.34     2478.28    111.12 o
   5   9   1     3803.54     3961.04     36.32 o
   6   9   1      833.39      910.36     52.00 o
   7   9   1     4078.60     4161.85    203.97 o
   8   9   1     1325.18     1303.00     92.60 o
   9   9   1       64.94       91.35     65.42 o
  -9  10   1      303.42      388.24     36.04 o
  -8  10   1      689.65      618.58     33.74 o
  -7  10   1      346.47      359.16     49.39 o
  -6  10   1     1491.79     1537.66     49.14 o
  -5  10   1      740.73      798.13     77.76 o
  -4  10   1     3432.71     3485.74    239.48 o
  -3  10   1     4284.80     4634.69    196.48 o
  -2  10   1     1572.96     1797.67    186.04 o
  -1  10   1     2837.60     2979.25     54.07 o
   0  10   1      626.21      639.90     38.50 o
   1  10   1     3456.57     3429.63    147.88 o
   2  10   1     6649.77     6802.43     83.88 o
   3  10   1     3783.79     3852.67    246.15 o
   4  10   1     1694.47     1549.73     53.96 o
   5  10   1      110.48      194.01     36.97 o
   6  10   1     3805.86     3795.78    118.54 o
   7  10   1       11.08       65.24     60.63 o
   8  10   1      513.45      509.09     68.43 o
   9  10   1        2.45       11.94     28.38 o
  -8  11   1        5.38       33.39     70.62 o
  -7  11   1      136.46      186.19     37.25 o
  -6  11   1     1569.66     1619.31     94.80 o
  -5  11   1      104.57      159.70     47.04 o
  -4  11   1      902.36      836.28     41.81 o
  -3  11   1       11.42       32.85     60.88 o
  -2  11   1     8326.93     8498.15    640.15 o
  -1  11   1      287.29      393.21     97.24 o
   0  11   1       75.31       94.81     64.53 o
   1  11   1      752.96      878.62    119.47 o
   2  11   1    10447.21    10436.70    681.59 o
   3  11   1      754.16      757.52     46.57 o
   4  11   1       67.97      115.86     42.13 o
   5  11   1      256.51      318.21     27.52 o
   6  11   1      391.84      398.83     30.52 o
   7  11   1      494.70      535.58     33.29 o
   8  11   1      214.06      224.08     51.52 o
  -8  12   1      182.45      235.51     44.26 o
  -7  12   1       74.11       95.65     34.08 o
  -6  12   1      510.82      564.70     42.63 o
  -5  12   1       45.68      -49.21     51.64 o
  -4  12   1     1002.42      838.79     48.66 o
  -3  12   1      294.38      454.80     59.43 o
  -2  12   1     1148.56     1179.14     45.97 o
  -1  12   1      288.32      398.09     92.40 o
   0  12   1      198.29      364.56     48.50 o
   1  12   1      755.20      851.06     68.52 o
   2  12   1     7273.04     7213.31    168.47 o
   3  12   1      146.11      293.80     60.85 o
   4  12   1      689.36      638.13     63.62 o
   5  12   1      208.28      240.81     43.83 o
   6  12   1     3393.10     3334.55    207.10 o
   7  12   1       96.90      150.85     67.84 o
  -7  13   1      274.57      474.28     67.47 o
  -6  13   1      969.13     1015.42     63.19 o
  -5  13   1        4.68       91.95     64.17 o
  -4  13   1      724.21      569.55     45.87 o
  -3  13   1      366.16      383.77     43.99 o
  -2  13   1     4857.61     4779.34    196.37 o
  -1  13   1       72.91      192.61     69.50 o
   0  13   1     1109.64     1188.63     39.56 o
   1  13   1     1018.71     1018.68     61.82 o
   2  13   1     2000.62     1917.90    124.64 o
   3  13   1        2.53       15.37     36.23 o
   4  13   1       32.63      -62.17     62.17 o
   5  13   1      146.67       76.52     38.53 o
   6  13   1       69.83       44.50     36.44 o
   7  13   1       31.47       43.01     34.38 o
  -6  14   1       33.93       92.17     36.87 o
  -5  14   1       63.07      103.35     49.69 o
  -4  14   1     1425.39     1566.47    169.56 o
  -3  14   1       79.93      132.66     45.50 o
  -2  14   1      464.88      533.13     80.61 o
  -1  14   1      735.30      599.21    110.00 o
   0  14   1      650.09      671.40     61.75 o
   1  14   1       18.14       23.63     45.68 o
   2  14   1     1527.66     1554.89     45.99 o
   3  14   1      587.59      669.07     48.02 o
   4  14   1      306.71      275.93     39.18 o
   5  14   1      197.91      291.16     40.29 o
   6  14   1      476.69      536.38     70.02 o
  -4  15   1      617.86      627.56     70.81 o
  -3  15   1       10.85       76.44     40.27 o
  -2  15   1      425.15      455.31     48.24 o
  -1  15   1       57.24      197.75    145.50 o
   0  15   1      886.87      945.02     41.60 o
   1  15   1      213.40      121.03    128.74 o
   2  15   1      531.28      533.21     65.22 o
   3  15   1       61.64      161.52     91.38 o
   4  15   1      887.00      879.40     45.52 o
  -2  16   1       13.27       42.46     69.28 o
  -1  16   1        2.71       38.28     51.95 o
   0  16   1      784.79      703.84     59.98 o
   1  16   1       49.56      121.93     61.09 o
   2  16   1       23.20      -13.28     86.06 o
 -10   0   2       33.06       11.59     44.76 o
  -8   0   2     2001.68     1998.87     36.26 o
  -6   0   2     2595.65     2711.38     44.84 o
  -4   0   2      819.66      816.25     53.23 o
  -2   0   2    66591.91    71811.05   3308.05 o
   0   0   2      116.99      196.91     81.06 o
   2   0   2     1621.50     1666.58     59.13 o
   4   0   2      417.70      469.58     58.30 o
   6   0   2      285.28      361.16     50.44 o
   8   0   2     6149.29     6182.04    405.21 o
  10   0   2     1928.91     1983.16    114.98 o
 -11   1   2      189.67      280.91     62.01 o
 -10   1   2       85.67       74.47     47.78 o
  -9   1   2       30.08       45.24     29.34 o
  -8   1   2    20105.08    21022.76    201.98 o
  -7   1   2      827.50      904.94     29.93 o
  -6   1   2    15003.55    16127.31    219.80 o
  -5   1   2     1499.63     1596.46     39.91 o
  -4   1   2    50573.61    54114.86   1199.79 o
  -3   1   2        5.85       45.55     35.62 o
  -2   1   2    12448.20    12394.93    146.98 o
  -1   1   2        5.37       61.45     71.06 o
   0   1   2    77192.03    84369.15   3298.66 o
   1   1   2     5404.50     6054.12    139.36 o
   2   1   2    11119.44    12404.99    325.33 o
   3   1   2     3836.01     4022.61    106.71 o
   4   1   2   117967.32   127196.36   1785.74 o
   5   1   2      149.02      255.28     29.18 o
   6   1   2     5489.09     5692.46    105.11 o
   7   1   2     2166.70     2176.32     27.51 o
   8   1   2     7915.95     8510.88    176.23 o
   9   1   2      240.18      266.65     33.74 o
  10   1   2      387.67      401.29     27.25 o
  11   1   2       12.23       54.99     61.45 o
 -11   2   2       67.58       95.20     30.06 o
 -10   2   2      506.07      556.63     26.79 o
  -9   2   2     2235.77     2281.84    117.20 o
  -8   2   2      870.75      918.28     32.30 o
  -7   2   2     7527.37     7772.15    121.38 o
  -6   2   2     9331.65     9645.69    273.45 o
  -5   2   2     2140.75     2120.83    129.51 o
  -4   2   2     1287.51     1769.93    108.87 o
  -3   2   2    12204.38    12539.94    581.37 o
  -2   2   2   103331.83    88486.48    407.70 o
  -1   2   2     6831.42     6486.27    195.48 o
   0   2   2    23081.84    24552.95    538.49 o
   1   2   2     2598.27     2653.01     92.15 o
   2   2   2    71914.07    78324.20   2826.12 o
   3   2   2    26406.12    28954.96    999.68 o
   4   2   2       47.78       61.95     27.04 o
   5   2   2    26510.45    27080.00    591.62 o
   6   2   2     4508.32     4429.41    138.98 o
   7   2   2        5.59       68.46     42.34 o
   8   2   2     2146.91     2291.62     88.32 o
   9   2   2     1962.50     2035.56     57.98 o
  10   2   2     1825.33     1893.04     32.18 o
  11   2   2       89.88      125.21     48.12 o
 -11   3   2      291.06      345.84     74.15 o
 -10   3   2      662.36      712.87     30.70 o
  -9   3   2       37.70       61.83     76.67 o
  -8   3   2     3213.87     3447.73    158.55 o
  -7   3   2     1177.29     1229.10     62.39 o
  -6   3   2     6216.47     6478.49    258.81 o
  -5   3   2     1771.44     1776.61     37.32 o
  -4   3   2     3598.92     3690.26    133.23 o
  -3   3   2     1753.30     1688.18     49.21 o
  -2   3   2     3362.79     3174.44     66.85 o
  -1   3   2     4659.80     4599.75    262.42 o
   0   3   2     8158.58     8706.12    123.08 o
   1   3   2    14775.67    14977.18    267.79 o
   2   3   2     2292.15     2181.81     74.77 o
   3   3   2     3399.86     3493.11    135.43 o
   4   3   2    35778.85    37718.27    989.54 o
   5   3   2      445.98      420.81     46.04 o
   6   3   2      798.20      800.51     36.75 o
   7   3   2     3817.92     3796.18    112.28 o
   8   3   2     3354.59     3509.00     75.13 o
   9   3   2     1585.57     1571.62     50.32 o
  10   3   2      311.76      331.23     30.43 o
  11   3   2       19.35        4.94     51.20 o
 -11   4   2      178.27      211.19     25.13 o
 -10   4   2     1992.20     1880.27     87.32 o
  -9   4   2     1122.86     1191.74     31.95 o
  -8   4   2      342.47      382.47     26.94 o
  -7   4   2     8288.92     8749.31    258.06 o
  -6   4   2    31673.45    32532.83   1144.25 o
  -5   4   2       59.28       49.44     46.91 o
  -4   4   2     3720.32     3881.43     56.42 o
  -3   4   2     7717.73     7630.43    118.70 o
  -2   4   2    85237.47    80116.09   5691.20 o
  -1   4   2     1402.72     1476.87     58.46 o
   0   4   2    12803.46    13231.46    124.35 o
   1   4   2      477.68      472.78     45.10 o
   2   4   2    93090.50    93023.74   2781.99 o
   3   4   2    41152.08    42399.81   1521.77 o
   4   4   2    11905.86    12032.76    446.80 o
   5   4   2    19445.71    19530.19    559.10 o
   6   4   2    21318.30    20789.68    511.90 o
   7   4   2      327.62      384.43     29.20 o
   8   4   2      103.66      136.99     41.01 o
   9   4   2     1040.57      990.01     48.88 o
  10   4   2     1502.06     1423.17     30.51 o
  11   4   2       17.08       41.76     35.11 o
 -11   5   2        5.80      132.46     30.28 o
 -10   5   2     1239.36     1280.82     70.23 o
  -9   5   2      547.90      536.57     68.80 o
  -8   5   2      100.75      159.04     50.09 o
  -7   5   2      919.78      869.07     80.30 o
  -6   5   2     1775.64     1728.08     81.73 o
  -5   5   2     2360.00     2542.76     89.54 o
  -4   5   2     3226.70     3088.27     50.92 o
  -3   5   2    15735.75    14539.45    392.15 o
  -2   5   2       33.90      100.03     46.28 o
  -1   5   2    54285.87    50934.23    240.70 o
   0   5   2    10751.22    10991.81    155.73 o
   1   5   2      273.57      242.73     46.36 o
   2   5   2      545.80      571.98     40.60 o
   3   5   2     8017.00     8052.68    366.57 o
   4   5   2      735.16      768.16     40.26 o
   5   5   2      157.97      197.77     36.01 o
   6   5   2     3673.33     3577.83     84.56 o
   7   5   2       15.76      -13.52     25.21 o
   8   5   2     1281.88     1365.41     32.21 o
   9   5   2      868.19      907.23     32.52 o
  10   5   2      713.27      676.11     28.84 o
 -11   6   2      156.02      177.38     45.05 o
 -10   6   2     1235.86     1197.36    102.25 o
  -9   6   2       18.02      -20.32     24.27 o
  -8   6   2      185.20      252.81     57.17 o
  -7   6   2     2511.37     2590.63     40.34 o
  -6   6   2    13176.95    13891.26    508.35 o
  -5   6   2     2456.92     2608.33     88.61 o
  -4   6   2     8260.86     6630.97   2642.62 o
  -3   6   2      237.87      282.45     48.09 o
  -2   6   2    22466.21    22909.59   1748.15 o
  -1   6   2      182.86      188.71     43.97 o
   0   6   2      997.92     1140.27     49.45 o
   1   6   2     3527.93     3538.78    132.64 o
   2   6   2    41717.61    41479.67   1091.20 o
   3   6   2    12619.53    12752.02    542.20 o
   4   6   2       71.59       20.02     76.16 o
   5   6   2      989.88      981.70     59.45 o
   6   6   2     5869.91     5901.83    163.60 o
   7   6   2      878.08      902.56     74.32 o
   8   6   2      943.03      875.28     29.37 o
   9   6   2       33.15       22.79     77.33 o
  10   6   2      350.89      365.45     35.28 o
 -10   7   2      429.80      537.44    111.88 o
  -9   7   2      927.10      942.60     77.37 o
  -8   7   2      380.28      554.84     67.15 o
  -7   7   2     2685.87     2509.09     30.90 o
  -6   7   2       40.96       98.53     29.78 o
  -5   7   2    11297.13    11048.37    405.21 o
  -4   7   2    15163.79    14735.70    548.17 o
  -3   7   2    18918.28    18625.87   1255.42 o
  -2   7   2      525.11      483.96     38.30 o
  -1   7   2    41482.91    43326.48   3000.76 o
   0   7   2    37163.95    39128.95    116.87 o
   1   7   2     6809.07     7104.27     88.09 o
   2   7   2     4422.82     4295.06    105.10 o
   3   7   2    22515.22    21952.24     85.21 o
   4   7   2     1179.11     1158.09     34.28 o
   5   7   2     1113.13     1065.41     45.10 o
   6   7   2      875.17      939.80     28.73 o
   7   7   2     3179.47     2976.48    113.74 o
   8   7   2     1064.05     1105.09     38.77 o
   9   7   2      389.43      488.77     61.32 o
  10   7   2      114.96       93.13     34.67 o
 -10   8   2      100.55      137.93     31.52 o
  -9   8   2       53.73      137.98     30.58 o
  -8   8   2      652.01      678.78     56.00 o
  -7   8   2     1195.39     1270.31     65.49 o
  -6   8   2      910.68     1015.91     46.24 o
  -5   8   2       21.66      153.33     45.48 o
  -4   8   2     2806.62     2842.88    212.78 o
  -3   8   2     1658.81     1678.99    167.65 o
  -2   8   2     2153.40     2175.49     72.22 o
  -1   8   2      480.00      520.79     74.36 o
   0   8   2     3400.59     3529.40     56.24 o
   1   8   2      697.44      781.78     63.52 o
   2   8   2     2891.07     2800.58    210.00 o
   3   8   2     1598.87     1691.00     71.96 o
   4   8   2      601.68      567.81     67.70 o
   5   8   2      188.50      223.59     43.93 o
   6   8   2     2929.01     3058.21    172.36 o
   7   8   2     1266.97     1252.56     63.55 o
   8   8   2      154.10      178.19     30.23 o
   9   8   2       20.77       64.71     30.21 o
  10   8   2       22.11      -82.02    105.72 o
 -10   9   2       20.54       64.38     46.42 o
  -9   9   2      665.64      631.68     39.92 o
  -8   9   2      916.58      847.98     44.02 o
  -7   9   2      515.57      543.06     62.58 o
  -6   9   2      263.86      210.89     76.45 o
  -5   9   2     4194.09     3507.17   1046.03 o
  -4   9   2    12550.68    12608.29    594.90 o
  -3   9   2     1084.10     1087.93     99.90 o
  -2   9   2      777.80      895.69     66.52 o
  -1   9   2     6012.94     6268.25    338.16 o
   0   9   2    24007.15    24874.31    122.07 o
   1   9   2     5857.35     6238.73    225.49 o
   2   9   2    10805.51    10497.34     94.97 o
   3   9   2     5149.60     5167.78    213.06 o
   4   9   2     3610.32     3724.72    116.99 o
   5   9   2     2591.89     2659.42     45.10 o
   6   9   2       54.74       79.64     39.55 o
   7   9   2      978.30      981.01     74.83 o
   8   9   2     1011.08      952.19     27.29 o
   9   9   2      164.23      159.92     42.21 o
  -9  10   2       74.53       16.33     32.03 o
  -8  10   2      484.41      515.01     32.48 o
  -7  10   2     1421.03     1432.03    105.67 o
  -6  10   2       27.17        5.35     46.88 o
  -5  10   2     2481.97     2312.28    110.54 o
  -4  10   2     1691.21     1800.76    153.31 o
  -3  10   2    10674.99    10302.01     99.20 o
  -2  10   2     1394.70     1507.37    161.51 o
  -1  10   2     4760.42     5006.80    273.02 o
   0  10   2     1114.07     1177.01     69.61 o
   1  10   2    18075.54    18273.69     78.31 o
   2  10   2      757.59      679.56     45.24 o
   3  10   2      902.91     1011.97     86.83 o
   4  10   2     1677.07     1703.38     46.04 o
   5  10   2     1752.32     1734.60     35.32 o
   6  10   2      469.15      574.11     32.12 o
   7  10   2      970.97     1023.65     82.92 o
   8  10   2      193.49      279.95     31.64 o
   9  10   2      253.92      245.44     55.04 o
  -8  11   2      114.51      147.86     31.98 o
  -7  11   2       50.68      105.91     51.67 o
  -6  11   2        1.01       69.31     30.95 o
  -5  11   2     1320.87     1389.75     59.36 o
  -4  11   2     1843.74     1986.83    208.38 o
  -3  11   2      230.96      262.49     62.04 o
  -2  11   2      154.36      313.54     44.26 o
  -1  11   2       78.11      106.69     34.61 o
   0  11   2     3596.17     3371.75     92.84 o
   1  11   2     1869.57     1943.93     49.31 o
   2  11   2      379.47      370.00     98.50 o
   3  11   2      155.29      167.97     42.23 o
   4  11   2      187.44       85.95     35.45 o
   5  11   2     1791.82     1865.18     29.55 o
   6  11   2       24.83       56.14     31.23 o
   7  11   2      187.24      225.36     28.69 o
   8  11   2       31.72       92.74     31.34 o
  -8  12   2       80.87      228.23    122.61 o
  -7  12   2      871.11      945.77     43.32 o
  -6  12   2      242.39      224.68     29.07 o
  -5  12   2     2589.44     2543.75    150.66 o
  -4  12   2       79.61      142.23     61.23 o
  -3  12   2     7079.50     7211.74    557.26 o
  -2  12   2      549.86      638.80    102.10 o
  -1  12   2     4482.72     4385.96    173.64 o
   0  12   2      175.44       77.53     52.60 o
   1  12   2    11149.93    11251.20     69.68 o
   2  12   2      405.63      398.68     39.11 o
   3  12   2      351.73      244.45     47.01 o
   4  12   2        0.44       40.36     43.19 o
   5  12   2     1565.40     1414.52     35.27 o
   6  12   2      187.33      295.83     29.28 o
   7  12   2      446.69      464.19     56.46 o
  -7  13   2        3.97       50.35     37.96 o
  -6  13   2       78.98      135.55     33.13 o
  -5  13   2     1330.42     1123.33     69.44 o
  -4  13   2      142.73      161.54     37.17 o
  -3  13   2       11.02       -4.98     56.68 o
  -2  13   2       26.03      137.05     60.54 o
  -1  13   2      404.03      458.87     44.19 o
   0  13   2      437.74      391.62     37.12 o
   1  13   2     1133.66     1129.40     39.40 o
   2  13   2      374.21      315.40     37.25 o
   3  13   2      380.08      418.35    110.67 o
   4  13   2       45.03       19.91     42.67 o
   5  13   2     1026.37     1097.69     41.93 o
   6  13   2       68.20       55.16     43.40 o
  -6  14   2      119.15      299.80     93.04 o
  -5  14   2      308.85      270.59     69.12 o
  -4  14   2       14.42       95.34    176.04 o
  -3  14   2      984.15      834.81     74.37 o
  -2  14   2      549.94      618.70     70.70 o
  -1  14   2      703.64      673.53     39.15 o
   0  14   2      181.72      275.14     45.17 o
   1  14   2     1500.32     1621.09     78.93 o
   2  14   2      514.87      485.13     62.26 o
   3  14   2      245.47      335.23     38.07 o
   4  14   2       80.50      112.83     38.07 o
   5  14   2      134.68       51.90     48.24 o
  -4  15   2      370.99      423.25     52.00 o
  -3  15   2      263.68      231.38     69.16 o
  -2  15   2        1.71       37.83     76.61 o
  -1  15   2     1384.12     1308.90     72.36 o
   0  15   2      391.52      430.76     48.24 o
   1  15   2      603.71      603.15     48.72 o
   2  15   2      207.80      153.53     48.33 o
   3  15   2     1014.48      959.58     51.41 o
   4  15   2        6.31       -7.29     40.32 o
  -2  16   2        0.33       33.72     57.40 o
  -1  16   2       42.75       79.55     41.98 o
   0  16   2       14.58      -64.57    113.92 o
   1  16   2       80.71      161.95     42.29 o
   2  16   2       22.09       32.49     96.37 o
 -11   0   3       25.22      228.52     58.25 o
  -9   0   3     4304.50     4343.62     74.15 o
  -7   0   3     2118.55     2333.80    180.94 o
  -5   0   3    12504.60    13284.00    360.75 o
  -3   0   3     1740.38     1958.83     52.15 o
   1   0   3    61740.06    62070.06    771.32 o
   5   0   3        1.15       77.40     57.15 o
   7   0   3    22897.95    24139.47   1745.35 o
   9   0   3       41.62       90.42    107.69 o
  11   0   3     1069.31     1139.82    142.10 o
 -12   1   3       57.43      162.53     59.74 o
 -11   1   3      371.37      311.66     30.64 o
 -10   1   3      218.94      221.81     29.62 o
  -9   1   3     2645.30     2711.67     44.88 o
  -8   1   3        2.31       58.72     37.02 o
  -7   1   3     8401.65     8610.74    110.50 o
  -6   1   3      646.13      719.10     36.95 o
  -5   1   3     9853.77    10291.88     68.21 o
  -4   1   3     1785.12     1885.04     39.50 o
  -3   1   3    96506.72   100282.20    782.05 o
  -2   1   3     7478.63     7615.74     83.30 o
   0   1   3     3608.83     3824.05    117.90 o
   1   1   3    12288.49    12047.69    142.27 o
   2   1   3    22491.11    22882.18    477.88 o
   3   1   3    23243.33    24299.98    522.66 o
   4   1   3     2524.18     2510.74     39.14 o
   5   1   3      707.23      815.94     56.07 o
   6   1   3     2047.25     2099.82     46.47 o
   7   1   3      712.11      745.11     32.96 o
   8   1   3      543.97      586.94     32.97 o
   9   1   3     2030.59     2082.79     28.01 o
  10   1   3       42.36       91.04     33.58 o
  11   1   3       11.33       52.30     22.85 o
 -11   2   3      288.82      237.45     33.44 o
 -10   2   3      588.04      584.07     73.00 o
  -9   2   3     3544.03     3615.88     40.92 o
  -8   2   3      490.56      623.94     55.25 o
  -7   2   3     6330.51     6617.94     75.76 o
  -6   2   3     3424.91     3508.26     55.28 o
  -5   2   3    13864.86    14227.47    164.82 o
  -4   2   3       36.56       74.75     43.46 o
  -3   2   3     5128.51     4809.79     68.43 o
  -2   2   3    45411.76    41786.94    888.05 o
   0   2   3    40653.29    42193.71    333.62 o
   1   2   3     8778.19     9469.20    270.55 o
   2   2   3      185.05      202.83     38.85 o
   3   2   3    98243.40   105005.31   3001.55 o
   4   2   3    20614.52    21212.63    549.44 o
   5   2   3      458.80      427.51     31.21 o
   6   2   3     1586.21     1546.31     30.65 o
   7   2   3    10726.79    11292.69    158.08 o
   8   2   3       45.54       76.94     32.22 o
   9   2   3       10.26       82.29     33.26 o
  10   2   3       30.01       61.27     44.69 o
  11   2   3      347.97      377.51     53.30 o
 -11   3   3      281.28      244.23     69.99 o
 -10   3   3      548.50      590.86     29.91 o
  -9   3   3      222.15      257.54     28.93 o
  -8   3   3      463.23      587.57     27.03 o
  -7   3   3     6889.40     7038.71     98.48 o
  -6   3   3       32.47      -37.22     37.22 o
  -5   3   3      264.95      368.77     42.47 o
  -4   3   3      489.06      488.13     34.77 o
  -3   3   3    56676.07    54526.65   1441.99 o
  -2   3   3    14612.62    13751.32    151.83 o
  -1   3   3     5016.69     4964.61    449.21 o
   0   3   3     8936.01     9268.74    101.91 o
   1   3   3    59040.60    60420.22    173.88 o
   2   3   3    67049.52    69651.20   2518.86 o
   3   3   3      241.26      312.41     42.90 o
   4   3   3     8569.14     8162.40    276.87 o
   5   3   3    16367.67    16385.10    502.96 o
   6   3   3     3413.22     3508.67     61.65 o
   7   3   3     1135.64     1245.99     49.15 o
   8   3   3     2643.75     2656.96    127.83 o
   9   3   3     3378.52     3335.06    174.71 o
  10   3   3       84.38      122.86     27.04 o
  11   3   3       42.73      -35.93     46.12 o
 -11   4   3     1264.57     1206.32     49.60 o
 -10   4   3      384.80      392.97     48.64 o
  -9   4   3     2385.34     2416.28     79.26 o
  -8   4   3       25.62       -1.40     33.78 o
  -7   4   3     7931.06     8149.34    288.20 o
  -6   4   3     2175.46     2211.78    152.41 o
  -5   4   3    12820.86    12764.65    453.93 o
  -4   4   3     6817.19     6498.91    142.28 o
  -3   4   3    33442.06    32060.83    755.40 o
  -2   4   3    58790.97    56191.27   3791.17 o
  -1   4   3    23180.47    21108.44    184.64 o
   0   4   3     8561.63     9275.50    105.42 o
   1   4   3    17875.74    17214.63    125.75 o
   2   4   3     9032.61     8844.30    270.38 o
   3   4   3    11365.70    11835.55    433.87 o
   4   4   3      675.68      583.60     46.01 o
   5   4   3     2805.56     2852.43    121.06 o
   6   4   3     1149.15     1168.66     40.36 o
   7   4   3      937.91     1143.86    129.57 o
   8   4   3     1557.20     1565.70     34.00 o
   9   4   3       21.08       52.87     26.19 o
  10   4   3       47.39       84.91     31.39 o
 -11   5   3      153.34      131.39     41.24 o
 -10   5   3       35.97       87.91     85.96 o
  -9   5   3       40.97       63.88     40.61 o
  -8   5   3     4656.57     4462.53    206.03 o
  -7   5   3     4456.15     4447.31    144.93 o
  -6   5   3     1907.51     1967.63     41.76 o
  -5   5   3       79.37      157.19     42.58 o
  -4   5   3     2234.07     2187.52     45.67 o
  -3   5   3    15567.37    14337.32    767.50 o
  -2   5   3     3287.63     3262.29    246.91 o
  -1   5   3    13458.33    12704.92    133.86 o
   0   5   3     2152.41     2506.84     57.40 o
   1   5   3    57302.18    57559.01   1647.78 o
   2   5   3    11426.75    11513.02    463.65 o
   3   5   3     5103.66     5134.78    216.47 o
   4   5   3    15476.67    15612.77    586.83 o
   5   5   3    30201.93    29214.24    726.70 o
   6   5   3     1328.65     1359.99     29.78 o
   7   5   3       55.26       94.14     28.45 o
   8   5   3      567.34      673.77     42.86 o
   9   5   3     2709.79     2798.98     52.43 o
  10   5   3       45.13       82.42     29.98 o
 -11   6   3      465.48      454.43     32.39 o
 -10   6   3       13.70       79.71     74.27 o
  -9   6   3      247.43      339.96     26.65 o
  -8   6   3     1032.43      952.42     28.60 o
  -7   6   3     1546.31     1609.41     29.77 o
  -6   6   3      287.01      250.86     37.19 o
  -5   6   3    12619.83    12101.72    412.27 o
  -4   6   3    17975.93    17423.91    559.51 o
  -3   6   3    10971.30    10653.67    638.57 o
  -2   6   3    19703.21    19796.76   1805.53 o
  -1   6   3    18755.69    19186.88   1439.65 o
   0   6   3     7616.96     7843.78    104.24 o
   1   6   3    24185.44    25090.12    365.70 o
   2   6   3     7354.06     7235.58     63.51 o
   3   6   3     1400.40     1530.03     84.09 o
   4   6   3     5886.16     5548.37    216.76 o
   5   6   3      659.31      712.61     28.72 o
   6   6   3      471.80      461.49     47.52 o
   7   6   3      764.94      843.75     43.98 o
   8   6   3     3549.58     3590.00    131.18 o
   9   6   3      151.50      112.34     27.07 o
  10   6   3      352.45      413.25     45.03 o
 -10   7   3        1.66       11.87     38.71 o
  -9   7   3      811.73      777.85     34.90 o
  -8   7   3     5487.73     5388.11    223.01 o
  -7   7   3     2049.41     2032.06     37.15 o
  -6   7   3     1382.24     1515.74     85.19 o
  -5   7   3     5915.64     5842.66    252.74 o
  -4   7   3    13393.81    12795.10    396.87 o
  -3   7   3      288.13      254.85     46.78 o
  -2   7   3      257.94      255.98     36.87 o
  -1   7   3     1163.81     1264.15     69.23 o
   0   7   3     5248.42     5223.25    127.17 o
   1   7   3    16395.00    16678.01    111.03 o
   2   7   3       46.31       96.79     34.36 o
   3   7   3       77.41      182.13     37.76 o
   4   7   3     2500.88     2385.14     78.71 o
   5   7   3    11010.47    10812.95    335.67 o
   6   7   3      405.58      467.77     31.10 o
   7   7   3      524.97      498.07     30.92 o
   8   7   3      781.23      782.94     29.19 o
   9   7   3      177.63      252.72     25.08 o
  10   7   3        3.91      -26.35     27.15 o
 -10   8   3       56.18       43.65     57.14 o
  -9   8   3       67.22      123.23     31.63 o
  -8   8   3      352.17      306.86     30.90 o
  -7   8   3      984.69      924.42     51.16 o
  -6   8   3     1336.01     1350.75    114.09 o
  -5   8   3     7169.04     6760.89     56.80 o
  -4   8   3     4483.88     4092.15    349.81 o
  -3   8   3       39.07       72.45     99.56 o
  -2   8   3     5320.96     5012.96     85.41 o
  -1   8   3    22528.88    23264.18   1345.17 o
   0   8   3    10792.61    11061.93    498.11 o
   1   8   3      737.87      764.49     62.16 o
   2   8   3     4645.54     4394.55    205.22 o
   3   8   3     3796.21     3592.28    116.04 o
   4   8   3     3938.31     3895.29     41.75 o
   5   8   3     1113.05     1156.77     73.39 o
   6   8   3     2738.54     2559.29     48.85 o
   7   8   3     1409.55     1467.88     54.32 o
   8   8   3      695.57      874.40     91.16 o
   9   8   3      354.76      462.37     53.29 o
 -10   9   3        0.55      117.37     86.10 o
  -9   9   3     1042.00     1090.60     41.13 o
  -8   9   3     1476.75     1340.53     44.43 o
  -7   9   3      774.67      928.30     71.11 o
  -6   9   3      349.22      363.18     30.21 o
  -5   9   3     8449.66     8670.02    143.98 o
  -4   9   3     5061.68     5207.79    448.23 o
  -3   9   3      172.60      254.10     44.94 o
  -2   9   3     1506.21     1722.27     92.58 o
  -1   9   3     1525.11     1514.50    142.13 o
   0   9   3    10618.58    10856.77    214.88 o
   1   9   3     2174.17     2105.58     37.99 o
   2   9   3      609.90      702.35     44.65 o
   3   9   3      794.65      784.12    193.02 o
   4   9   3     1862.27     1973.42     62.66 o
   5   9   3      913.37     1022.23     31.83 o
   6   9   3     1548.81     1465.10     70.79 o
   7   9   3      710.59      712.39     36.63 o
   8   9   3      140.40       70.70     64.37 o
   9   9   3       50.43       47.46     35.35 o
  -9  10   3        4.26       98.85     54.96 o
  -8  10   3        1.30       11.33     31.16 o
  -7  10   3      339.41      231.49     89.48 o
  -6  10   3     4022.83     4066.24     54.15 o
  -5  10   3     2389.99     2316.52    150.29 o
  -4  10   3      313.67      453.50     54.47 o
  -3  10   3      480.59      472.69     62.78 o
  -2  10   3     4056.19     4172.37    150.24 o
  -1  10   3     5423.10     5595.41    486.03 o
   0  10   3      630.38      664.00     86.14 o
   1  10   3      188.70      170.12     35.81 o
   2  10   3     7425.56     7126.20     69.87 o
   3  10   3     2209.58     2348.32     70.31 o
   4  10   3     1337.65     1400.39     37.07 o
   5  10   3      648.77      719.36    121.97 o
   6  10   3     1900.83     1739.92    156.18 o
   7  10   3      813.34      859.99     33.29 o
   8  10   3       25.41       56.16     27.97 o
  -9  11   3      115.13      229.99     69.09 o
  -8  11   3       82.10      105.94     28.91 o
  -7  11   3      306.62      395.02     42.82 o
  -6  11   3     1133.71     1120.63     73.16 o
  -5  11   3      670.86      749.72     37.89 o
  -4  11   3     1846.25     1765.57     67.69 o
  -3  11   3      186.52      199.77     44.29 o
  -2  11   3     5309.04     5201.02    450.03 o
  -1  11   3       66.05      120.46     41.92 o
   0  11   3     7202.34     7349.92    101.30 o
   1  11   3      546.43      488.66    131.45 o
   2  11   3     2800.99     2854.70     49.86 o
   3  11   3       95.53      -23.21     42.69 o
   4  11   3      997.51     1024.82     34.24 o
   5  11   3      335.91      360.50     36.38 o
   6  11   3     2480.67     2372.15     77.86 o
   7  11   3       11.84      -28.78     43.83 o
   8  11   3      298.25      341.26     70.35 o
  -8  12   3       12.16       -7.58     48.97 o
  -7  12   3       89.20      184.13     37.15 o
  -6  12   3     3719.79     3874.77    288.61 o
  -5  12   3       62.26      106.44     42.69 o
  -4  12   3      337.75      304.74     43.80 o
  -3  12   3      521.43      549.82     37.28 o
  -2  12   3     2753.66     2645.40     79.53 o
  -1  12   3        8.67      123.02     34.99 o
   0  12   3      381.98      382.04     48.19 o
   1  12   3       45.09      113.14     83.05 o
   2  12   3     2390.22     2235.98    118.24 o
   3  12   3       35.85       58.58     42.78 o
   4  12   3      228.67      265.95     36.13 o
   5  12   3       44.46        1.19     28.98 o
   6  12   3      900.22      931.41     34.07 o
   7  12   3        2.48      -25.38     67.55 o
  -7  13   3       10.58      -39.79     45.32 o
  -6  13   3      392.75      478.61    206.52 o
  -5  13   3      263.74      321.46     64.11 o
  -4  13   3     1252.89     1120.09     75.02 o
  -3  13   3      387.61      458.99     36.50 o
  -2  13   3     1575.97     1625.63    131.22 o
  -1  13   3      246.44      298.43     43.33 o
   0  13   3     2872.38     2783.01     68.57 o
   1  13   3      464.30      476.46     44.65 o
   2  13   3      513.43      503.85     81.90 o
   3  13   3      275.62      335.22     44.09 o
   4  13   3      681.65      639.68    123.07 o
   5  13   3      172.07      321.08     29.34 o
   6  13   3      605.25      648.29     44.85 o
  -6  14   3      766.85      810.47     75.08 o
  -5  14   3        4.41       27.70     39.29 o
  -4  14   3       72.38       92.89    123.08 o
  -3  14   3      644.59      603.36     38.54 o
  -2  14   3      688.61      715.37     38.86 o
  -1  14   3      320.32      417.33     71.85 o
   0  14   3      842.04      755.98     52.51 o
   1  14   3       64.37       -5.75     41.66 o
   2  14   3      776.68      844.23     53.30 o
   3  14   3        2.41      -37.17     37.17 o
   4  14   3      592.51      659.42     59.92 o
   5  14   3       54.56       56.98     64.98 o
  -4  15   3     1110.19     1091.21    171.36 o
  -3  15   3       25.59        1.81     39.52 o
  -2  15   3       12.87        8.32    125.57 o
  -1  15   3       28.22        6.82     38.69 o
   0  15   3     1256.26     1275.17     65.60 o
   1  15   3        4.12       50.89     47.14 o
   2  15   3       11.30      167.80     47.55 o
   3  15   3       65.28      113.13     68.19 o
   4  15   3      231.37      145.33     30.90 o
  -2  16   3      281.12      425.68    143.39 o
  -1  16   3       54.18       55.65     75.24 o
   0  16   3      615.29      560.17     45.36 o
   1  16   3      111.72      112.79     42.49 o
 -12   0   4      394.87      365.59     43.17 o
 -10   0   4      702.42      687.84     44.02 o
  -8   0   4    11262.20    11732.07     96.48 o
  -6   0   4     2195.41     2392.71     43.49 o
   2   0   4    48535.23    47189.77   2721.15 o
   4   0   4    12177.90    12791.08    449.64 o
   6   0   4      192.05      311.90    118.29 o
   8   0   4     8890.18     9244.85    657.57 o
  10   0   4      399.40      399.60     68.46 o
 -12   1   4      424.09      462.49    160.66 o
 -11   1   4        5.97      -49.74     49.74 o
 -10   1   4      439.56      491.93     31.00 o
  -9   1   4      264.88      278.18     32.10 o
  -8   1   4     6416.83     6724.72    136.81 o
  -7   1   4      622.27      566.54     36.36 o
  -6   1   4      340.69      354.72     36.23 o
  -5   1   4     3629.68     3671.48     52.99 o
  -4   1   4     5361.27     5396.88    198.24 o
  -3   1   4    20094.80    20870.55    303.20 o
  -2   1   4      683.64      780.90     79.48 o
   0   1   4    22411.04    21921.10    560.83 o
   1   1   4    17017.78    16377.49    442.11 o
   2   1   4    63111.02    63311.71   1175.34 o
   3   1   4     2686.77     2572.07     67.53 o
   4   1   4      463.72      655.58     73.39 o
   5   1   4     1667.82     1657.17     87.35 o
   6   1   4     9438.13     9745.72    127.99 o
   7   1   4      118.41      139.66     31.33 o
   8   1   4        1.49       50.99     39.46 o
   9   1   4      543.98      589.17     69.16 o
  10   1   4      545.94      660.07     27.22 o
  11   1   4        1.03       20.29     27.50 o
 -11   2   4      138.37      242.71     50.03 o
 -10   2   4      644.28      757.11     37.34 o
  -9   2   4      129.71      196.52     30.67 o
  -8   2   4     4618.49     4544.74     53.26 o
  -7   2   4     3845.24     3908.01    125.48 o
  -6   2   4     1441.68     1513.22     57.92 o
  -5   2   4     2007.97     2225.97     38.12 o
  -4   2   4    75448.68    77453.18   2825.77 o
  -3   2   4     3446.14     3181.10    167.00 o
  -2   2   4    41754.25    39598.41   1682.20 o
   0   2   4    40102.26    41575.70    159.28 o
   1   2   4    11623.29    11448.17    211.35 o
   2   2   4    16157.63    15710.80    302.77 o
   3   2   4       45.32       78.59     28.91 o
   4   2   4    10778.51    10497.37    254.84 o
   5   2   4      923.85      948.26     66.23 o
   6   2   4      395.00      407.02     35.87 o
   7   2   4      209.10      234.69     26.69 o
   8   2   4     5985.27     6120.36    136.37 o
   9   2   4      196.56      266.07     46.42 o
  10   2   4        8.18      110.63     33.55 o
 -11   3   4       53.65      118.13     34.74 o
 -10   3   4     1976.00     1959.60     90.22 o
  -9   3   4      534.67      494.39     26.83 o
  -8   3   4     4115.50     4170.44     36.15 o
  -7   3   4     2314.12     2117.43     36.79 o
  -6   3   4    13806.38    13587.65    398.07 o
  -5   3   4    15647.43    15965.51    770.86 o
  -4   3   4    13380.15    12761.78    154.18 o
  -3   3   4    64762.16    61368.37    195.10 o
  -2   3   4    45347.93    42032.44   1040.96 o
  -1   3   4      330.92      325.04     99.41 o
   0   3   4     6081.85     5972.93     65.69 o
   1   3   4    50287.98    51008.49    358.54 o
   2   3   4    88903.62    89052.85   1668.72 o
   3   3   4     4136.62     4102.69    110.36 o
   4   3   4     3842.41     3761.14    132.84 o
   5   3   4      768.08      798.55     25.04 o
   6   3   4    12716.43    12974.82    218.28 o
   7   3   4      977.00     1038.30     46.13 o
   8   3   4      318.56      438.65     48.97 o
   9   3   4     1363.24     1308.32     67.47 o
  10   3   4      432.75      408.74     33.60 o
 -11   4   4        3.01        7.46     56.60 o
 -10   4   4      904.44     1047.13     35.98 o
  -9   4   4     1516.32     1547.83     75.30 o
  -8   4   4      278.78      346.73     37.95 o
  -7   4   4     1289.55     1290.63     30.66 o
  -6   4   4     1920.00     1937.15    101.18 o
  -5   4   4      180.30      199.00     32.37 o
  -4   4   4     3082.38     2891.79     55.78 o
  -3   4   4      877.07      752.40     50.14 o
  -2   4   4     3160.67     2476.44    745.05 o
  -1   4   4     4072.07     3446.86    109.44 o
   0   4   4    11155.43    11739.24     97.27 o
   1   4   4    27844.42    28222.39    581.61 o
   2   4   4     1982.26     1914.67     80.24 o
   3   4   4     6253.95     5985.64    130.87 o
   4   4   4    10013.42     9444.32    365.86 o
   5   4   4      549.50      675.05     53.94 o
   6   4   4     2297.16     2409.77    149.41 o
   7   4   4      405.53      415.84     38.06 o
   8   4   4     1070.39     1152.17     32.19 o
   9   4   4        3.12        2.41     62.41 o
  10   4   4      270.41      254.08     62.40 o
 -11   5   4       43.89       14.84     56.07 o
 -10   5   4     1365.29     1299.66     71.62 o
  -9   5   4       52.95       -5.98     42.66 o
  -8   5   4     1013.04      976.69     87.65 o
  -7   5   4      131.74      147.07     64.53 o
  -6   5   4    20568.33    20281.96   1143.09 o
  -5   5   4     2900.32     2840.94    131.51 o
  -4   5   4     8995.33     8553.63    152.22 o
  -3   5   4    21838.68    20876.38    885.48 o
  -2   5   4    66511.80    55572.29    270.12 o
  -1   5   4       99.69      318.51    155.31 o
   0   5   4    19887.78    20432.69    288.81 o
   1   5   4     5114.35     5105.47     68.12 o
   2   5   4    26870.10    26998.13    776.05 o
   3   5   4      429.93      489.76     31.92 o
   4   5   4     3877.93     3751.80     96.50 o
   5   5   4     1208.38     1192.65     38.10 o
   6   5   4     8411.85     7945.60    260.27 o
   7   5   4     2806.08     2749.59     48.58 o
   8   5   4      580.50      757.92     33.11 o
   9   5   4      333.96      381.92     27.36 o
  10   5   4      815.68      752.86     52.00 o
 -11   6   4      127.13      104.41     28.31 o
 -10   6   4      747.48      726.18     43.03 o
  -9   6   4     2805.02     2729.76     46.00 o
  -8   6   4      312.72      334.54     29.67 o
  -7   6   4       79.19       64.89     30.08 o
  -6   6   4     4788.18     4995.73    249.67 o
  -5   6   4    10853.64    10753.93    399.06 o
  -4   6   4      353.63      352.54     47.10 o
  -3   6   4     1620.46     1570.09     62.57 o
  -2   6   4      209.99      235.19     46.51 o
  -1   6   4    17448.76    18475.74   1823.32 o
   0   6   4     5560.58     5606.61     92.13 o
   1   6   4    10652.65    10608.89     64.45 o
   2   6   4      683.07      670.92     56.37 o
   3   6   4    33307.66    32836.46   1005.14 o
   4   6   4    12825.33    12442.00    334.30 o
   5   6   4      147.11      140.22     35.25 o
   6   6   4     1203.23     1100.49     34.97 o
   7   6   4     4857.03     4847.14    246.22 o
   8   6   4     1164.51     1238.93     31.58 o
   9   6   4       20.59       -2.89     95.41 o
  10   6   4      202.00      303.81     38.37 o
 -10   7   4       57.06       98.31     27.03 o
  -9   7   4      269.58      317.12     33.84 o
  -8   7   4       59.21      134.44     50.99 o
  -7   7   4      757.53      691.43     31.08 o
  -6   7   4     4702.43     4626.72    132.36 o
  -5   7   4       21.86       74.72     41.45 o
  -4   7   4     1151.24     1122.88     41.03 o
  -3   7   4     1160.39     1077.60     76.63 o
  -2   7   4    14181.13    12685.13    116.73 o
  -1   7   4       31.50       74.52     57.96 o
   0   7   4     7683.19     7491.81    115.10 o
   1   7   4      116.76      237.49     61.20 o
   2   7   4      535.92      574.88     99.85 o
   3   7   4      890.66      806.05     72.18 o
   4   7   4      175.97      202.36     30.80 o
   5   7   4      458.12      561.30     39.01 o
   6   7   4     2135.10     1944.00    144.59 o
   7   7   4     2828.92     2826.24     39.44 o
   8   7   4       93.20      123.38     43.88 o
   9   7   4       12.98       23.08     29.89 o
 -10   8   4      426.22      471.15     71.57 o
  -9   8   4     1257.56     1232.67    190.16 o
  -8   8   4     1903.23     1886.34     42.72 o
  -7   8   4      351.80      399.38     29.23 o
  -6   8   4     3223.89     3380.84     87.60 o
  -5   8   4     9035.93     8762.71    477.67 o
  -4   8   4     2489.24     2286.17     71.14 o
  -3   8   4     2462.80     2390.08    166.04 o
  -2   8   4      793.05      864.54     64.84 o
  -1   8   4    25032.60    26267.74   1973.78 o
   0   8   4    18416.23    18409.38    109.30 o
   1   8   4     1626.02     1663.83     65.56 o
   2   8   4      258.79      143.79     35.00 o
   3   8   4    16929.97    16834.22    453.33 o
   4   8   4    16615.91    16733.85    490.72 o
   5   8   4      588.70      599.96     34.39 o
   6   8   4     2333.11     2239.41     31.91 o
   7   8   4     3015.13     3049.40     96.40 o
   8   8   4       71.59      129.97     57.52 o
   9   8   4       28.63       58.94     72.88 o
 -10   9   4       79.57      140.08     32.78 o
  -9   9   4        0.05       43.89     25.20 o
  -8   9   4       24.87       61.84     48.87 o
  -7   9   4     2694.29     2661.37     82.73 o
  -6   9   4       93.03      143.60     29.17 o
  -5   9   4      273.18      325.97     44.45 o
  -4   9   4      424.54      377.40     43.74 o
  -3   9   4     3899.80     3449.32     62.82 o
  -2   9   4      747.09      891.73     92.29 o
  -1   9   4     1182.59     1225.70     45.41 o
   0   9   4     1043.28     1080.94     95.37 o
   1   9   4     4251.00     4152.62    202.73 o
   2   9   4       90.03       92.63     33.72 o
   3   9   4     2486.04     2611.32     59.87 o
   4   9   4     3142.54     2962.92    186.58 o
   5   9   4     2292.28     2011.31    140.16 o
   6   9   4      278.13      273.44     30.85 o
   7   9   4      406.73      480.18     54.08 o
   8   9   4      934.47      894.75     55.11 o
   9   9   4      180.09      209.53     28.12 o
  -9  10   4      162.93      140.18     44.77 o
  -8  10   4      766.57      771.35     38.60 o
  -7  10   4       74.17      109.92     34.91 o
  -6  10   4      578.39      577.00     37.06 o
  -5  10   4     1555.23     1532.19    116.77 o
  -4  10   4     2411.87     2399.61    229.12 o
  -3  10   4      820.86      783.59     63.89 o
  -2  10   4      154.34      205.71     35.52 o
  -1  10   4     5883.66     5966.97    365.64 o
   0  10   4     5969.90     5755.33    176.75 o
   1  10   4      271.83      339.70     35.53 o
   2  10   4      292.28      286.69     58.07 o
   3  10   4      377.41      473.87     62.06 o
   4  10   4     4562.45     4732.69    231.46 o
   5  10   4     1178.05     1209.44     70.14 o
   6  10   4     1108.07     1112.35    125.71 o
   7  10   4      187.22      205.08     38.59 o
   8  10   4       62.32      172.35     98.64 o
  -8  11   4       31.06       72.82     40.41 o
  -7  11   4     3759.97     3785.09    121.38 o
  -6  11   4      162.46      301.94     43.45 o
  -5  11   4       21.38       36.20     93.00 o
  -4  11   4      239.12      200.13     58.37 o
  -3  11   4     5354.98     5688.19    455.75 o
  -2  11   4      273.53      306.25     55.43 o
  -1  11   4     2082.20     2028.69     58.80 o
   0  11   4       97.30       71.33     42.66 o
   1  11   4     9956.14     9764.01     65.57 o
   2  11   4       21.89       92.75     52.49 o
   3  11   4     1980.80     1961.27     48.87 o
   4  11   4       52.07      119.14     29.98 o
   5  11   4     5533.38     5299.86    166.00 o
   6  11   4      174.50      205.53     31.21 o
   7  11   4       10.10       52.31     34.20 o
   8  11   4       76.16      119.96     66.02 o
  -8  12   4        5.71       82.19     30.90 o
  -7  12   4        3.48       64.25     32.32 o
  -6  12   4        1.63       30.47     42.16 o
  -5  12   4      915.78      905.02     62.73 o
  -4  12   4       37.46      130.92     42.41 o
  -3  12   4      187.73      359.86    107.22 o
  -2  12   4        0.61       40.30     34.75 o
  -1  12   4     1720.92     1888.44    161.49 o
   0  12   4       18.60        5.75     36.16 o
   1  12   4       16.33      -22.19     54.89 o
   2  12   4      118.55      143.25     35.10 o
   3  12   4       43.52       70.99     59.91 o
   4  12   4       47.06       63.34     57.76 o
   5  12   4      939.28      926.38     73.61 o
   6  12   4       12.54       -5.36     40.56 o
   7  12   4       27.02       97.94     33.33 o
  -7  13   4      955.18      939.33     41.01 o
  -6  13   4      343.87      360.42     68.05 o
  -5  13   4       22.92       96.56     45.00 o
  -4  13   4      152.79      155.03     36.26 o
  -3  13   4     1653.36     1665.60    181.55 o
  -2  13   4      467.43      500.42     44.87 o
  -1  13   4     1137.50      944.46     70.47 o
   0  13   4      101.93      218.42     43.86 o
   1  13   4     3101.76     2908.28    189.36 o
   2  13   4      584.24      581.70     43.99 o
   3  13   4      707.16      829.92     38.05 o
   4  13   4      256.17      249.62     36.64 o
   5  13   4     2228.51     2086.03     32.58 o
   6  13   4       38.91       71.07     30.09 o
  -6  14   4       31.08       41.28     52.63 o
  -5  14   4     1512.51     1210.14    190.74 o
  -4  14   4       68.13       67.12     45.43 o
  -3  14   4       69.98       99.81    121.62 o
  -2  14   4        0.65       19.95     36.20 o
  -1  14   4     2515.67     2517.51    202.57 o
   0  14   4      373.15      328.04     37.84 o
   1  14   4       40.44       93.79     44.94 o
   2  14   4      197.96      234.27     44.88 o
   3  14   4      704.49      734.85     48.38 o
   4  14   4      100.21      138.46     47.50 o
   5  14   4      264.86      357.90     50.05 o
  -4  15   4        3.70       27.88     51.84 o
  -3  15   4      191.44      206.26     51.09 o
  -2  15   4       21.86       14.09     47.01 o
  -1  15   4      194.14      344.21     92.94 o
   0  15   4        2.50      -21.50     46.98 o
   1  15   4      371.22      287.17     39.25 o
   2  15   4      185.03      215.59     48.77 o
   3  15   4      366.27      420.68     51.06 o
  -2  16   4       24.43       95.69     44.76 o
  -1  16   4     1383.76     1359.36     79.92 o
   0  16   4       40.31      162.38     52.69 o
   1  16   4      114.10      225.27     91.68 o
 -11   0   5      918.60      783.77     45.99 o
  -9   0   5    12911.84    13516.50     99.14 o
  -7   0   5     1872.99     1952.21     50.49 o
  -5   0   5    34553.86    35326.43    163.34 o
  -3   0   5    10504.65    11371.24    118.88 o
  -1   0   5     8166.99     8619.79    142.46 o
   1   0   5    54231.35    52056.73   2070.46 o
   3   0   5    31020.61    31807.45   1667.17 o
   5   0   5     5262.45     5527.75     58.51 o
   7   0   5     1910.45     2069.19    157.57 o
   9   0   5       91.68      160.21     41.01 o
 -12   1   5       38.45      -21.37     35.58 o
 -11   1   5      306.66      464.56     72.78 o
 -10   1   5      384.49      306.17    130.68 o
  -9   1   5      746.80      680.99     32.22 o
  -8   1   5     1427.95     1414.64     38.79 o
  -7   1   5      149.42      227.28     56.48 o
  -6   1   5      449.76      529.95     32.91 o
  -5   1   5    52846.28    53772.59    863.06 o
  -4   1   5     6433.57     6547.98    109.69 o
  -3   1   5    16886.19    16520.36    146.68 o
  -2   1   5      460.48      462.39     80.64 o
  -1   1   5    54593.44    58812.82    278.17 o
   0   1   5     1307.73     1245.14     42.54 o
   1   1   5     5673.06     5053.24    147.42 o
   2   1   5      837.04      902.44     41.34 o
   3   1   5    29777.81    28648.67    700.03 o
   4   1   5     5355.29     5270.07    107.36 o
   5   1   5     2580.21     2533.08    109.06 o
   6   1   5       92.37      151.16     30.76 o
   7   1   5    19415.36    19568.23    507.94 o
   8   1   5      523.44      649.51     24.92 o
   9   1   5        7.89       51.13     23.29 o
  10   1   5       47.23      116.00     50.13 o
 -11   2   5     1033.34     1014.21     38.37 o
 -10   2   5      202.89      180.62     44.66 o
  -9   2   5     4553.54     4651.75     45.40 o
  -8   2   5      228.30      237.69     38.70 o
  -7   2   5     2842.11     2932.63     56.43 o
  -6   2   5    13074.98    13306.56    253.64 o
  -5   2   5     8418.17     8500.59    156.42 o
  -4   2   5     8734.90     9209.03    250.77 o
  -3   2   5    13913.92    13596.99    596.96 o
  -2   2   5    11268.45    10042.37    160.03 o
  -1   2   5     4782.42     5386.23     97.86 o
   0   2   5     3940.11     3558.06    100.70 o
   1   2   5    67224.61    65281.28   4130.46 o
   2   2   5     3829.43     3725.02     51.72 o
   3   2   5     9209.21     9063.44    133.83 o
   4   2   5       79.07       75.84     24.33 o
   5   2   5    10165.87    10159.23    224.44 o
   6   2   5     7533.10     7349.47    121.84 o
   7   2   5     1546.65     1701.33     57.18 o
   8   2   5     1860.70     1797.87     62.60 o
   9   2   5      349.06      409.63     52.57 o
  10   2   5      475.76      473.68     40.20 o
 -11   3   5      969.14      928.91     33.08 o
 -10   3   5     1369.18     1529.68     46.61 o
  -9   3   5     1127.08     1069.77     82.26 o
  -8   3   5     3416.08     3394.24     89.07 o
  -7   3   5     4616.36     4619.57    134.92 o
  -6   3   5     1792.10     1780.18    104.09 o
  -5   3   5    14349.45    12888.26   1648.00 o
  -4   3   5    11826.43    10841.61    513.69 o
  -3   3   5    36369.59    33868.18   1103.40 o
  -2   3   5      234.86      197.00     57.08 o
  -1   3   5    16004.07    17201.71    118.20 o
   0   3   5      388.35      438.60     33.62 o
   1   3   5     9884.24     9355.34     59.66 o
   2   3   5    19926.61    20198.67    428.33 o
   3   3   5     5077.73     5075.46    112.07 o
   4   3   5     3669.00     3734.31     73.16 o
   5   3   5       68.53      115.08     40.30 o
   6   3   5      601.71      557.79     35.53 o
   7   3   5     2852.66     2829.04     83.82 o
   8   3   5      888.19      868.75     52.87 o
   9   3   5       24.68      -28.47     28.47 o
  10   3   5      357.63      392.31     45.91 o
 -11   4   5      225.24      175.10     25.35 o
 -10   4   5       29.81      -26.27     75.16 o
  -9   4   5      170.63      222.81     71.06 o
  -8   4   5       23.90      -17.13     33.47 o
  -7   4   5     3262.69     3194.63    134.33 o
  -6   4   5     6246.69     6238.42    301.74 o
  -5   4   5      213.21      294.86     32.12 o
  -4   4   5    18411.42    17512.77    146.56 o
  -3   4   5    43383.61    41946.75    890.36 o
  -2   4   5       72.15      105.13     44.31 o
  -1   4   5      550.90      586.30     54.77 o
   0   4   5    10341.65    10907.08    103.70 o
   1   4   5    55789.10    55802.02    653.85 o
   2   4   5        7.11       26.36     36.98 o
   3   4   5       61.89       99.67     27.08 o
   4   4   5      305.47      357.83     90.89 o
   5   4   5    24819.08    24323.98    704.46 o
   6   4   5     5143.16     5047.71    149.14 o
   7   4   5      108.98      265.56     32.61 o
   8   4   5      794.45      870.71     37.72 o
   9   4   5     2809.29     2640.29    158.17 o
  10   4   5       98.57      153.77     40.22 o
 -11   5   5     1193.67     1312.35     55.92 o
 -10   5   5      972.15      946.63     54.21 o
  -9   5   5     1112.16     1152.87     64.02 o
  -8   5   5       65.83       78.82     33.95 o
  -7   5   5    12255.83    12353.45    643.46 o
  -6   5   5     1141.88     1179.57     82.09 o
  -5   5   5     2390.60     2226.37     51.49 o
  -4   5   5      518.12      468.37     36.89 o
  -3   5   5    18688.34    17467.44   1308.99 o
  -2   5   5      584.83      619.08     70.92 o
  -1   5   5     3053.93     3132.45    205.12 o
   0   5   5    32535.95    34826.73   1081.17 o
   1   5   5     9576.60     9595.29    144.29 o
   2   5   5    20950.55    20531.41    398.28 o
   3   5   5     4205.77     4028.23    124.87 o
   4   5   5     1329.76     1304.41     30.11 o
   5   5   5     2432.93     2393.15     53.68 o
   6   5   5     2460.34     2323.80    108.90 o
   7   5   5      172.29      285.49     32.93 o
   8   5   5       45.59       34.44     51.21 o
   9   5   5       22.64       28.18     34.26 o
  10   5   5       21.22       38.56     53.81 o
 -11   6   5       16.76       68.25     28.25 o
 -10   6   5      164.43      167.78     45.91 o
  -9   6   5      167.31      283.14     43.46 o
  -8   6   5     1895.49     1738.60     32.67 o
  -7   6   5     3645.42     3559.10    115.56 o
  -6   6   5       58.60      135.74     35.17 o
  -5   6   5      134.25      211.05     43.80 o
  -4   6   5    20088.97    18747.78    914.31 o
  -3   6   5    25448.50    24466.58   2459.66 o
  -2   6   5     8250.62     6915.63    105.57 o
  -1   6   5     8441.42     8785.78    814.00 o
   0   6   5     8839.49     9196.75    278.07 o
   1   6   5    10866.41    10976.13    184.72 o
   2   6   5     5398.87     5311.03    158.03 o
   3   6   5      337.26      464.69     46.46 o
   4   6   5       52.49       86.12     30.19 o
   5   6   5    12432.35    10409.92   1835.64 o
   6   6   5      157.57      261.62     51.79 o
   7   6   5       74.85        4.50     49.71 o
   8   6   5      187.47      223.82     34.98 o
   9   6   5     2140.03     2186.14     65.46 o
 -10   7   5      214.23      238.84     35.40 o
  -9   7   5      951.31      970.61     35.95 o
  -8   7   5      133.96      160.78     28.38 o
  -7   7   5     3237.01     3362.86    114.68 o
  -6   7   5     1050.97      920.43     69.85 o
  -5   7   5      900.94      731.51     39.59 o
  -4   7   5     5335.65     5030.27    442.18 o
  -3   7   5      306.15      386.36     54.65 o
  -2   7   5     3008.37     2804.79     80.00 o
  -1   7   5    11612.55    11475.97    810.79 o
   0   7   5    18169.82    18274.98    602.86 o
   1   7   5      112.42      128.16     41.81 o
   2   7   5    14265.73    14433.38    286.16 o
   3   7   5    16518.66    16426.04    265.49 o
   4   7   5     5072.18     5062.77    151.92 o
   5   7   5     1593.20     1577.95     33.75 o
   6   7   5     5030.53     5168.58    168.20 o
   7   7   5      672.04      710.82     50.81 o
   8   7   5      901.23      684.20     67.98 o
   9   7   5        8.21      109.86     30.46 o
 -10   8   5       43.63      116.17     32.81 o
  -9   8   5      402.40      462.29     31.04 o
  -8   8   5     2836.03     2682.73    150.48 o
  -7   8   5      721.77      715.79     30.24 o
  -6   8   5      498.24      571.16     49.17 o
  -5   8   5     4462.79     4044.59    178.82 o
  -4   8   5    10040.31     9700.35    795.77 o
  -3   8   5     5223.73     5094.36    734.54 o
  -2   8   5     1234.59     1195.19    108.48 o
  -1   8   5    16359.18    16670.16   1127.78 o
   0   8   5     8064.87     7999.54    158.16 o
   1   8   5     1080.13     1097.24     47.59 o
   2   8   5      347.33      437.78     77.16 o
   3   8   5        7.73       90.76     44.38 o
   4   8   5     2748.57     2618.82     61.06 o
   5   8   5      287.91      261.26     33.93 o
   6   8   5       45.48       57.63     26.21 o
   7   8   5       32.54      108.81     33.93 o
   8   8   5      239.14      205.26     30.44 o
   9   8   5      275.11      241.71     36.87 o
 -10   9   5      329.02      399.20     97.25 o
  -9   9   5      199.14      218.72     67.81 o
  -8   9   5       12.85       38.66     38.26 o
  -7   9   5       29.11       48.73     29.62 o
  -6   9   5     2274.57     2076.91    113.34 o
  -5   9   5      494.33      462.29     47.77 o
  -4   9   5      336.43      372.52     97.46 o
  -3   9   5     1711.10     1397.81     67.36 o
  -2   9   5     8581.12     8843.93    847.66 o
  -1   9   5    12112.86    11930.16   1104.01 o
   0   9   5      313.76      334.34     55.65 o
   1   9   5     1323.57     1421.83     73.43 o
   2   9   5     3360.56     3390.63     68.90 o
   3   9   5    14052.96    13959.67    381.16 o
   4   9   5     1074.80     1135.74     35.69 o
   5   9   5      344.58      382.93     33.74 o
   6   9   5     1293.15     1329.53     44.51 o
   7   9   5     1172.35     1204.80     36.81 o
   8   9   5      285.42      357.12     76.73 o
  -9  10   5      219.81      178.18     33.11 o
  -8  10   5     1340.06     1334.43     97.91 o
  -7  10   5      472.16      440.21     52.97 o
  -6  10   5       43.39       46.61     33.88 o
  -5  10   5     1816.31     1854.50    154.22 o
  -4  10   5     2341.51     2057.91     68.62 o
  -3  10   5      489.57      596.85     83.42 o
  -2  10   5     2744.59     2864.86    322.39 o
  -1  10   5     6656.46     6364.57    491.57 o
   0  10   5     6012.68     5800.97    293.66 o
   1  10   5      945.26      927.39    100.86 o
   2  10   5     4652.51     4673.08     71.77 o
   3  10   5       23.33      155.01     43.09 o
   4  10   5     4689.75     4726.90     43.29 o
   5  10   5       38.63      135.40     27.19 o
   6  10   5      373.00      385.51     31.46 o
   7  10   5       19.74       82.24     72.93 o
   8  10   5      370.25      388.29     83.31 o
  -8  11   5       51.09       78.53     48.65 o
  -7  11   5       12.13       33.61     47.19 o
  -6  11   5     3410.76     3138.55    291.10 o
  -5  11   5       55.59       71.05     71.61 o
  -4  11   5      269.98      234.57     57.73 o
  -3  11   5      207.74      170.92     36.76 o
  -2  11   5     8092.71     7960.98    468.63 o
  -1  11   5     1264.98     1240.38    130.24 o
   0  11   5     1838.38     1896.55    123.17 o
   1  11   5       17.44       19.41     41.99 o
   2  11   5     1037.09      990.18    198.68 o
   3  11   5     1875.87     1955.71     47.62 o
   4  11   5       77.87      140.30     26.14 o
   5  11   5       52.24      157.06     42.44 o
   6  11   5      131.20      188.59     36.16 o
   7  11   5      244.80      327.41     50.95 o
  -8  12   5      434.63      528.95     69.69 o
  -7  12   5      187.92      323.79     83.90 o
  -6  12   5       70.81       90.44     44.69 o
  -5  12   5       47.56       47.58     43.01 o
  -4  12   5      655.97      722.66     95.57 o
  -3  12   5      755.96      865.10    122.22 o
  -2  12   5     2854.20     2599.18    213.77 o
  -1  12   5        5.07      -25.68     41.07 o
   0  12   5     3052.62     2868.17    128.20 o
   1  12   5      339.21      390.04     42.98 o
   2  12   5     3436.42     3445.09    230.63 o
   3  12   5       16.40       72.27    112.62 o
   4  12   5     3599.06     3513.85     75.87 o
   5  12   5      350.96      442.90     31.52 o
   6  12   5      373.63      428.43     73.34 o
  -7  13   5       80.86      119.84     49.67 o
  -6  13   5     1633.48     1484.44     73.12 o
  -5  13   5        0.31       11.23     62.67 o
  -4  13   5       11.24      -43.78     43.78 o
  -3  13   5      354.44      449.40     44.25 o
  -2  13   5     3624.92     3540.05    204.06 o
  -1  13   5       42.92      116.63     42.51 o
   0  13   5      184.11      260.86     42.87 o
   1  13   5      232.46      205.88     69.91 o
   2  13   5      626.98      573.31     36.39 o
   3  13   5      127.37      173.58     52.36 o
   4  13   5       66.95       58.16     45.42 o
   5  13   5        0.38       26.44     72.83 o
   6  13   5      220.74      187.80     56.38 o
  -6  14   5       17.26      183.56     75.09 o
  -5  14   5      173.68      161.66     48.93 o
  -4  14   5      638.68      672.44     83.11 o
  -3  14   5       38.87       43.81     36.71 o
  -2  14   5      173.66      129.03     37.10 o
  -1  14   5      340.07      298.11     44.94 o
   0  14   5     1292.06     1276.54     39.21 o
   1  14   5      653.30      628.14     64.43 o
   2  14   5      216.20      256.44     36.80 o
   3  14   5      104.22      187.85     57.16 o
   4  14   5      953.56     1111.05     89.51 o
  -4  15   5      180.24      221.58     52.80 o
  -3  15   5      158.38      122.84     50.29 o
  -2  15   5      933.40     1099.92    188.48 o
  -1  15   5       43.69       45.21     46.55 o
   0  15   5      286.47      326.52     42.75 o
   1  15   5       33.27      109.91     47.87 o
   2  15   5      764.02      799.53     43.38 o
   3  15   5      209.68      190.75     42.90 o
 -12   0   6      369.84      454.37     44.46 o
 -10   0   6      114.75      181.07     59.74 o
  -8   0   6      946.45      919.17     49.12 o
  -6   0   6     7977.87     8259.15     93.00 o
  -4   0   6    11945.54    11712.18    108.39 o
   0   0   6     5728.52     5353.00     75.89 o
   2   0   6      354.13      415.65     61.92 o
   4   0   6    10877.86    10338.08    435.48 o
   6   0   6    18079.43    17705.37    731.63 o
   8   0   6      256.37      348.13     84.29 o
  10   0   6     1573.47     1629.06     42.78 o
 -11   1   6      245.29      372.58     50.89 o
 -10   1   6     4134.66     3999.63     52.37 o
  -9   1   6       29.83      151.30     42.34 o
  -8   1   6     2591.44     2502.22     53.33 o
  -7   1   6        1.48       87.84     44.08 o
  -6   1   6    13374.44    13316.95     70.69 o
  -5   1   6       17.97       30.84     73.79 o
  -4   1   6    19561.53    19389.38    456.23 o
  -3   1   6        5.04       36.08     65.13 o
  -2   1   6     9609.08     9267.04    138.64 o
  -1   1   6     5566.84     6264.99    289.12 o
   1   1   6      216.73      226.26     34.36 o
   2   1   6    45979.16    43673.93   1339.92 o
   3   1   6     3622.32     3275.33    149.62 o
   4   1   6    28633.32    28289.75    869.05 o
   5   1   6     4374.78     4721.44    300.63 o
   6   1   6    11714.23    12036.81    194.61 o
   7   1   6       43.13      106.94     36.49 o
   8   1   6      611.60      666.92     37.09 o
   9   1   6      231.44      300.13     26.87 o
  10   1   6        1.55       46.04     45.90 o
 -11   2   6      891.84      935.27     44.51 o
 -10   2   6      495.47      498.77     33.99 o
  -9   2   6       12.33       11.76     42.10 o
  -8   2   6     2737.21     2900.67     60.23 o
  -7   2   6     4946.71     4959.41    247.59 o
  -6   2   6    11734.04    11847.84    261.36 o
  -5   2   6      581.55      598.43     32.34 o
  -4   2   6    21188.32    19886.96    145.06 o
  -3   2   6     6554.79     5910.06    103.31 o
  -2   2   6    23082.35    21237.42    233.99 o
  -1   2   6     8561.94     9719.67    108.33 o
   0   2   6    22668.91    21603.71    412.26 o
   1   2   6    46670.14    45500.93   1298.58 o
   2   2   6     6752.02     6406.28    226.13 o
   3   2   6     1886.26     1761.12    107.08 o
   4   2   6     1575.86     1568.96     55.41 o
   5   2   6     8977.42     8865.69    236.25 o
   6   2   6    10726.95    10863.01    360.45 o
   7   2   6     2265.18     2331.68     92.26 o
   8   2   6       94.99       95.23     26.32 o
   9   2   6        4.07       10.30     20.61 o
  10   2   6      822.64      812.72     26.21 o
 -11   3   6      113.10      119.57     35.01 o
 -10   3   6     1437.10     1516.07     36.80 o
  -9   3   6      221.37      277.60     71.06 o
  -8   3   6      247.56      342.77     60.39 o
  -7   3   6        2.02       38.14     26.70 o
  -6   3   6     2729.58     2789.62    118.73 o
  -5   3   6      351.77      319.89     31.16 o
  -4   3   6     5585.81     4219.17   1582.72 o
  -3   3   6     4081.17     4252.62    254.68 o
  -2   3   6      594.89      690.75    106.20 o
  -1   3   6      448.53      521.61     64.44 o
   0   3   6    30893.00    31262.53    158.96 o
   1   3   6       49.98       38.94     31.19 o
   2   3   6      768.01      824.65     32.80 o
   3   3   6    12075.04    11679.20    295.88 o
   4   3   6    11990.15    11557.81    275.93 o
   5   3   6    10057.17     9730.54    174.49 o
   6   3   6      167.90      305.91     49.04 o
   7   3   6      253.19      420.83     54.15 o
   8   3   6      892.83      897.30     27.08 o
   9   3   6      628.53      696.29     49.86 o
  10   3   6       16.33       23.32     42.50 o
 -11   4   6      603.81      565.44     46.06 o
 -10   4   6     1677.16     1683.64     37.53 o
  -9   4   6       68.84       68.53     37.64 o
  -8   4   6     4609.78     4576.95    118.13 o
  -7   4   6     1262.57     1398.47     39.00 o
  -6   4   6    11567.58    11158.69    543.15 o
  -5   4   6      147.73      189.51     42.70 o
  -4   4   6    22399.60    20904.13    538.33 o
  -3   4   6     2679.00     2614.04     58.31 o
  -1   4   6    13571.65    14696.93    100.02 o
   0   4   6    36322.60    38356.36    164.97 o
   1   4   6    39730.60    39790.16    860.15 o
   2   4   6    22634.75    21876.35    397.02 o
   3   4   6      360.38      343.59     33.83 o
   4   4   6    10015.77     9321.74    223.63 o
   5   4   6     7660.32     7404.85    329.65 o
   6   4   6     5505.96     5368.44    179.06 o
   7   4   6     1619.50     1688.70     31.97 o
   8   4   6     1153.48     1103.28     76.27 o
   9   4   6        4.13      -30.11     30.11 o
  10   4   6      431.72      383.45     37.45 o
 -11   5   6        1.60      -46.59     68.54 o
 -10   5   6      570.82      606.42     42.87 o
  -9   5   6      684.20      547.51     66.85 o
  -8   5   6      143.72      173.36     56.66 o
  -7   5   6      234.98      258.54     27.46 o
  -6   5   6      891.79      963.46     42.21 o
  -5   5   6    15380.32    14638.64    345.73 o
  -4   5   6     3600.50     3460.85    177.30 o
  -3   5   6     1110.94     1079.05     95.18 o
  -2   5   6     2718.82     2527.17     98.70 o
  -1   5   6    10203.58    10309.44   1185.69 o
   0   5   6     1239.59     1217.09     58.44 o
   1   5   6     2365.84     2468.92    128.85 o
   2   5   6     1356.32     1436.37     33.64 o
   3   5   6      168.42      186.22     34.44 o
   4   5   6     5176.46     4811.89    225.56 o
   5   5   6     2430.51     2455.71     90.31 o
   6   5   6     1128.14      967.09     72.51 o
   7   5   6     2257.90     2101.44    109.60 o
   8   5   6     2487.97     2427.81    148.96 o
   9   5   6       50.93       71.02     46.61 o
 -11   6   6      137.03      252.75     59.79 o
 -10   6   6      703.79      700.01     28.57 o
  -9   6   6      638.64      564.91     35.97 o
  -8   6   6     3247.07     3194.76    121.43 o
  -7   6   6       83.32      193.91     63.56 o
  -6   6   6     2925.08     2618.52     51.10 o
  -5   6   6      145.50      137.59     43.66 o
  -4   6   6     2997.62     2760.92    104.90 o
  -3   6   6      205.65      231.69     45.20 o
  -2   6   6    21485.36    17557.18    166.61 o
  -1   6   6     6735.94     6771.82    695.23 o
   0   6   6     7160.27     6983.75    112.10 o
   1   6   6     5379.15     5379.98     83.13 o
   2   6   6    22797.23    22369.65    446.49 o
   3   6   6     1461.12     1385.78    120.12 o
   4   6   6     7943.81     7680.28    202.53 o
   5   6   6     1450.34     1305.46    150.57 o
   6   6   6     1626.16     1645.36     56.71 o
   7   6   6      142.49      123.17     33.07 o
   8   6   6      126.28      304.71     29.48 o
   9   6   6       15.33        6.20     28.83 o
 -10   7   6      253.82      280.91     31.34 o
  -9   7   6     2488.25     2321.14     99.53 o
  -8   7   6     1172.58     1041.97     58.53 o
  -7   7   6      411.94      357.02     29.91 o
  -6   7   6     2691.57     2483.02    169.39 o
  -5   7   6    17998.88    16566.55   1152.20 o
  -4   7   6     9646.13     9453.44    966.84 o
  -3   7   6      122.39      214.33     64.26 o
  -2   7   6    16864.77    17767.70   2257.03 o
  -1   7   6    28275.09    30053.60   3169.06 o
   0   7   6      716.08      804.28     70.24 o
   1   7   6      361.47      312.23     44.10 o
   2   7   6      231.50      302.13     34.33 o
   3   7   6     9764.77     9462.14    314.86 o
   4   7   6     3325.18     3206.09    139.17 o
   5   7   6       77.55      131.09     76.27 o
   6   7   6      111.69      142.21     31.59 o
   7   7   6     2163.15     2124.95     85.84 o
   8   7   6     2044.42     1941.93     71.40 o
   9   7   6        2.11       73.90     31.02 o
 -10   8   6       14.78      115.31     74.94 o
  -9   8   6      236.11      390.00     40.98 o
  -8   8   6      588.42      736.03     40.58 o
  -7   8   6      694.79      612.43     34.98 o
  -6   8   6      296.04      298.03     43.83 o
  -5   8   6        0.50       21.91     54.56 o
  -4   8   6      392.21      369.19     48.60 o
  -3   8   6     1812.38     1800.65     70.55 o
  -2   8   6     2745.29     2622.02    312.98 o
  -1   8   6      447.85      428.60     56.68 o
   0   8   6      452.14      551.50     44.40 o
   1   8   6     1960.89     2132.91    123.35 o
   2   8   6     6772.61     6949.94    108.40 o
   3   8   6     1849.34     1932.24     60.78 o
   4   8   6      421.54      434.57     28.54 o
   5   8   6      757.44      816.45     37.62 o
   6   8   6      258.32      353.22     42.40 o
   7   8   6      839.19      763.78     31.29 o
   8   8   6       86.55       80.25     27.19 o
 -10   9   6       57.49      135.28     38.19 o
  -9   9   6     1092.15     1096.67     59.74 o
  -8   9   6     1610.97     1454.66     52.96 o
  -7   9   6        0.67       37.81     34.03 o
  -6   9   6     1593.11     1466.41    127.21 o
  -5   9   6     4347.11     3922.90    430.35 o
  -4   9   6     7374.36     7427.90    959.98 o
  -3   9   6      408.63      374.32     74.68 o
  -2   9   6    12312.17    12702.33   1227.91 o
  -1   9   6     7130.48     7106.56    710.41 o
   0   9   6     1366.39     1373.54    133.27 o
   1   9   6      774.43      860.84     49.53 o
   2   9   6     1520.57     1611.18     96.68 o
   3   9   6     6076.93     6083.87    206.05 o
   4   9   6     1334.31     1263.20     89.85 o
   5   9   6       51.82       83.83     46.63 o
   6   9   6      129.97      148.58     25.88 o
   7   9   6      458.98      504.60     36.19 o
   8   9   6      567.56      622.25     48.71 o
  -9  10   6        1.91        8.30     53.79 o
  -8  10   6      230.09      232.67     31.85 o
  -7  10   6     2569.26     2289.46     75.18 o
  -6  10   6      259.03      307.47     42.50 o
  -5  10   6        5.83       68.08     42.05 o
  -4  10   6      286.85      244.79     60.29 o
  -3  10   6    12722.59    13043.65   1490.88 o
  -2  10   6      307.60      262.97     89.20 o
  -1  10   6      382.48      488.29     79.41 o
   0  10   6      360.07      444.62     42.45 o
   1  10   6     5331.34     5192.20     64.52 o
   2  10   6     1401.34     1463.20     35.11 o
   3  10   6      114.99      166.17     33.02 o
   4  10   6       63.23       -4.42     25.36 o
   5  10   6     1921.48     1817.55     38.08 o
   6  10   6       77.66      121.85     83.68 o
   7  10   6      184.72      257.84     63.75 o
  -8  11   6      159.91      115.20     52.14 o
  -7  11   6      262.46      353.28     45.36 o
  -6  11   6      229.13      204.60     65.71 o
  -5  11   6      144.58      114.03     58.82 o
  -4  11   6      921.66      755.54     64.48 o
  -3  11   6       93.04      178.58     41.43 o
  -2  11   6      784.45      865.81    172.95 o
  -1  11   6     1029.07      940.91     87.80 o
   0  11   6      370.06      348.66     42.63 o
   1  11   6     2016.66     2203.41     73.12 o
   2  11   6       91.81      184.70     34.80 o
   3  11   6     1605.90     1654.92     98.51 o
   4  11   6      328.77      371.40     38.04 o
   5  11   6      145.37      188.94     24.55 o
   6  11   6        0.77      -40.59     53.21 o
   7  11   6       95.31      156.69     60.37 o
  -8  12   6       75.98       99.08     36.21 o
  -7  12   6     2041.56     1865.14    101.96 o
  -6  12   6       76.20      131.95     64.60 o
  -5  12   6      108.46      139.43     61.06 o
  -4  12   6      121.66      169.63     48.10 o
  -3  12   6     8477.39     8488.62   1056.54 o
  -2  12   6      550.08      549.03     94.37 o
  -1  12   6      252.59      360.53     58.03 o
   0  12   6      271.33      346.57     45.33 o
   1  12   6     4029.76     3989.15    160.60 o
   2  12   6      164.18      190.24     30.19 o
   3  12   6       25.21       96.23     65.22 o
   4  12   6       78.23      243.75    146.14 o
   5  12   6     1336.38     1235.40     39.39 o
   6  12   6      154.29       59.02     37.89 o
  -7  13   6      135.80      124.95     74.76 o
  -6  13   6       20.35      -37.68     68.59 o
  -5  13   6      439.90      472.67    145.79 o
  -4  13   6      155.44      163.09     36.01 o
  -3  13   6       89.96      -28.54     35.56 o
  -2  13   6      376.98      477.80     82.70 o
  -1  13   6      805.78      820.12     44.26 o
   0  13   6        3.78       80.19    108.25 o
   1  13   6      392.98      390.60     44.39 o
   2  13   6      210.75      255.51     36.35 o
   3  13   6     1654.75     1697.26     81.32 o
   4  13   6       27.40       56.97     45.95 o
   5  13   6      144.28      212.26     98.36 o
  -5  14   6       67.51      128.08     38.83 o
  -4  14   6      122.55        8.60     55.06 o
  -3  14   6     1380.18     1253.85     49.37 o
  -2  14   6      230.42      211.64     56.84 o
  -1  14   6       10.06       69.48     88.47 o
   0  14   6      400.89      460.04     54.87 o
   1  14   6      712.15      740.11    108.01 o
   2  14   6       11.28       22.18     51.54 o
   3  14   6      161.09      248.39     39.44 o
   4  14   6        7.89       67.59     40.22 o
  -4  15   6      125.10       47.76     54.21 o
  -3  15   6        4.10      -33.15     45.59 o
  -2  15   6      264.36      393.61    160.53 o
  -1  15   6     1717.43     1568.15     55.30 o
   0  15   6        2.14       79.86     94.40 o
   1  15   6      102.31       72.26     39.83 o
   2  15   6      106.29       43.63     49.39 o
 -11   0   7      685.10      732.01     44.45 o
  -9   0   7     2722.14     2805.24     72.24 o
  -7   0   7     1136.97     1240.35     66.28 o
  -5   0   7    12128.45    12303.42    107.49 o
  -3   0   7     6777.82     7378.29     87.93 o
   1   0   7    27852.93    26675.21   1015.38 o
   3   0   7    51706.52    50049.03   3060.91 o
   5   0   7     6987.68     6999.88    530.20 o
   7   0   7     3128.08     3072.33    122.36 o
   9   0   7       16.23       73.30     52.11 o
 -11   1   7      204.43      204.38     68.64 o
 -10   1   7       41.48      -32.40     43.35 o
  -9   1   7     5039.68     4819.91     47.88 o
  -8   1   7       17.64       -7.20     42.11 o
  -7   1   7     5029.33     4909.79    241.99 o
  -6   1   7      519.47      498.14     38.94 o
  -5   1   7    41977.17    42308.93    769.85 o
  -4   1   7        3.39       61.84     43.41 o
  -3   1   7     1041.83      913.79     80.43 o
  -1   1   7    41623.88    42132.56   1097.42 o
   0   1   7     8993.55     8606.34    111.02 o
   1   1   7      888.18      851.26     42.39 o
   2   1   7     2991.49     2739.96     98.83 o
   3   1   7      380.08      417.22     33.11 o
   4   1   7     4472.66     4287.65     88.62 o
   5   1   7     9170.84     8888.94    243.67 o
   6   1   7      210.60      249.45     42.45 o
   7   1   7      248.89      334.10     25.06 o
   8   1   7       61.92       54.73     49.47 o
   9   1   7      809.09      754.26     33.91 o
  10   1   7       71.66       56.36     33.02 o
 -11   2   7      616.88      624.25    109.53 o
 -10   2   7      206.98      214.79     77.80 o
  -9   2   7      442.69      435.20     31.96 o
  -8   2   7      174.02      174.77     81.17 o
  -7   2   7     6208.52     6291.17    150.09 o
  -6   2   7     4017.99     4077.48    234.61 o
  -5   2   7     4460.57     4354.93    227.22 o
  -4   2   7    13081.09    12122.00    119.07 o
  -3   2   7     2840.83     2690.71     83.06 o
  -2   2   7      213.18      134.11     86.20 o
   0   2   7    22198.61    21545.70    363.73 o
   1   2   7    18652.79    17340.02    549.05 o
   2   2   7     7332.61     6564.05    186.80 o
   3   2   7    18566.21    17002.34    563.37 o
   4   2   7        5.52       10.75     24.66 o
   5   2   7     5589.32     5819.49    157.51 o
   6   2   7        7.46      -19.67     23.82 o
   7   2   7     1896.46     1766.87     32.23 o
   8   2   7       13.36       15.82     33.07 o
   9   2   7        4.54       10.09     32.20 o
  10   2   7       16.82       53.92     27.11 o
 -11   3   7      241.46      167.33     43.61 o
 -10   3   7        0.63       15.84     30.07 o
  -9   3   7     1017.07     1025.85     44.73 o
  -8   3   7      191.52      253.18     58.12 o
  -7   3   7     3974.80     3878.17    186.01 o
  -6   3   7      393.91      363.47     64.72 o
  -5   3   7    11148.27    10994.44    440.34 o
  -4   3   7      266.65      237.91     61.99 o
  -3   3   7    20362.96    18293.91    180.85 o
  -1   3   7    11594.60    12163.04     95.01 o
   0   3   7    26484.57    26709.28    142.52 o
   1   3   7    20002.07    19168.65    620.07 o
   2   3   7     4284.70     3943.44     96.98 o
   3   3   7      487.32      465.52     28.27 o
   4   3   7    10621.41    10130.52    260.70 o
   5   3   7    15207.78    14448.28    459.04 o
   6   3   7       28.54       66.07     41.55 o
   7   3   7      701.65      751.37     27.39 o
   8   3   7      218.51      296.16     36.66 o
   9   3   7     2104.29     2112.75     69.47 o
  10   3   7      162.34      124.50     27.16 o
 -11   4   7     1495.28     1305.65    125.68 o
 -10   4   7      277.68      248.50     83.43 o
  -9   4   7      233.61      300.38     26.38 o
  -8   4   7       44.50      132.38     29.87 o
  -7   4   7    10059.98    10048.42    366.72 o
  -6   4   7    10192.69    10110.73    340.26 o
  -5   4   7     1041.34     1025.50     39.08 o
  -4   4   7     5151.57     4890.79     64.91 o
  -3   4   7    22054.34    21955.64    445.84 o
  -1   4   7     2992.28     2908.15     56.90 o
   0   4   7     7421.39     7060.18    743.74 o
   1   4   7    18361.96    17787.39    521.37 o
   2   4   7     1404.50     1347.17     33.60 o
   3   4   7     1333.21     1338.05     32.24 o
   4   4   7     2530.27     2349.96     49.96 o
   5   4   7      748.43      835.96     35.76 o
   6   4   7     1214.65     1153.42     28.45 o
   7   4   7      525.63      576.31     46.96 o
   8   4   7       14.08       11.20     38.72 o
   9   4   7        5.01       69.74     43.46 o
 -11   5   7      257.52      178.73     38.06 o
 -10   5   7      353.04      439.06     36.25 o
  -9   5   7      527.22      573.12     34.62 o
  -8   5   7      493.44      557.30     72.95 o
  -7   5   7     3087.50     2876.31     45.27 o
  -6   5   7     1981.02     2190.44    118.19 o
  -5   5   7      108.59      183.31     42.96 o
  -4   5   7      118.01      159.15     42.94 o
  -3   5   7    25885.30    25758.34   1344.38 o
  -2   5   7     2725.58     2772.68    163.35 o
  -1   5   7     1090.58     1061.89     64.25 o
   0   5   7    15333.09    15878.22    598.24 o
   1   5   7    44062.98    42871.74    328.95 o
   2   5   7      417.43      405.25     29.90 o
   3   5   7     4310.07     3882.33    182.03 o
   4   5   7     4043.40     4003.92     77.99 o
   5   5   7     9926.56    10004.27    337.16 o
   6   5   7      727.90      825.14    117.26 o
   7   5   7      244.94      352.08     87.50 o
   8   5   7       11.99        8.53     35.21 o
   9   5   7     1146.78     1188.46     33.55 o
 -11   6   7      552.76      577.79     34.20 o
 -10   6   7      235.32      195.35     50.72 o
  -9   6   7      389.84      366.74     34.63 o
  -8   6   7      762.81      768.07     31.27 o
  -7   6   7     4551.64     4302.47     61.92 o
  -6   6   7     6894.58     6419.57    112.81 o
  -5   6   7     3366.52     3322.76    134.32 o
  -4   6   7      241.26      240.88     49.59 o
  -3   6   7    19224.16    19716.45   1953.16 o
  -2   6   7    11627.07    12873.50   1614.19 o
  -1   6   7      149.04      111.28     50.73 o
   0   6   7     1053.69     1208.47     79.68 o
   1   6   7     2789.01     2677.14     38.18 o
   2   6   7     3718.87     3666.26     48.32 o
   3   6   7      602.50      540.40     52.06 o
   4   6   7     5891.02     5481.03    169.85 o
   5   6   7       38.54       25.49     43.70 o
   6   6   7     4500.02     4307.81    199.09 o
   7   6   7     1397.49     1327.82     58.99 o
   8   6   7      380.30      332.72     25.31 o
   9   6   7       32.81       71.57     52.95 o
 -10   7   7      420.64      421.64     46.72 o
  -9   7   7     1133.15     1204.71    114.17 o
  -8   7   7     1706.81     1738.93    136.07 o
  -7   7   7       28.41       24.39     29.32 o
  -6   7   7     1521.95     1527.54     48.11 o
  -5   7   7      198.24      211.45     44.34 o
  -4   7   7     2776.13     2655.37    231.07 o
  -3   7   7     6176.31     5270.52    106.73 o
  -2   7   7     1069.07     1121.83    334.85 o
  -1   7   7     1037.98      997.11     92.80 o
   0   7   7     6664.82     6425.90    190.93 o
   1   7   7    13618.75    13421.15    106.08 o
   2   7   7     1851.25     1763.26     48.27 o
   3   7   7     5403.11     4945.14     60.25 o
   4   7   7     1053.32     1058.61     32.75 o
   5   7   7      368.50      448.02     45.61 o
   6   7   7      292.60      395.93     48.63 o
   7   7   7       19.66       58.16     68.53 o
   8   7   7       10.77       18.16    130.40 o
   9   7   7       97.39       38.06     44.26 o
 -10   8   7      307.03      362.64     47.44 o
  -9   8   7      654.70      615.21     62.41 o
  -8   8   7       42.87       12.22     43.27 o
  -7   8   7      170.14      177.20     29.11 o
  -6   8   7     2688.47     2411.70    189.54 o
  -5   8   7     5371.73     5476.06    372.79 o
  -4   8   7      637.38      603.74     65.17 o
  -3   8   7     4279.93     3644.50     84.90 o
  -2   8   7     6514.90     6566.49    786.90 o
  -1   8   7     2250.16     2280.23    226.16 o
   0   8   7     2075.61     2025.77    101.06 o
   1   8   7       58.31        9.25     44.98 o
   2   8   7     8078.31     8053.26    168.06 o
   3   8   7     4904.31     4629.65     43.82 o
   4   8   7     1135.94     1177.91     30.56 o
   5   8   7      130.60      112.63     29.24 o
   6   8   7     2464.68     2510.76     56.84 o
   7   8   7     2976.78     2839.62     51.91 o
   8   8   7      271.17      292.60     41.13 o
  -9   9   7     1163.16     1184.13     42.70 o
  -8   9   7     1181.41     1031.03     60.73 o
  -7   9   7      422.56      368.09     29.43 o
  -6   9   7        1.97       26.16     41.45 o
  -5   9   7     1285.49     1326.33    104.55 o
  -4   9   7     7771.14     7072.60    106.18 o
  -3   9   7      238.56      321.89    112.98 o
  -2   9   7      157.38      286.90    113.16 o
  -1   9   7     2087.56     2088.40    255.07 o
   0   9   7     5178.53     4976.57    220.14 o
   1   9   7      879.20      822.74     40.46 o
   2   9   7       56.33       73.91     41.56 o
   3   9   7     2666.11     2616.28     43.71 o
   4   9   7     1890.93     1824.76     65.80 o
   5   9   7      291.70      307.68     27.79 o
   6   9   7      302.18      324.05     44.10 o
   7   9   7        0.33      -29.95     29.95 o
   8   9   7      353.84      488.89     36.86 o
  -9  10   7       76.43      123.26     33.25 o
  -8  10   7      506.88      538.73     32.52 o
  -7  10   7       35.68        8.40     43.05 o
  -6  10   7     1058.27      922.21     48.45 o
  -5  10   7     1663.84     1728.12    183.80 o
  -4  10   7      287.88      215.11     75.01 o
  -3  10   7      443.52      557.45     84.21 o
  -2  10   7     3653.76     3307.46    291.33 o
  -1  10   7     2175.92     2136.91    138.67 o
   0  10   7       21.48       71.45     32.98 o
   1  10   7      109.54       88.67     31.24 o
   2  10   7     4808.45     4691.00    121.82 o
   3  10   7     2252.80     2090.83     82.17 o
   4  10   7      187.71      241.27     30.30 o
   5  10   7       15.25      -13.82     39.15 o
   6  10   7      272.07      411.51     71.62 o
   7  10   7     1327.61     1377.76     39.90 o
  -8  11   7      563.14      478.27     65.94 o
  -7  11   7        6.82       53.95     45.14 o
  -6  11   7      466.03      547.90     45.07 o
  -5  11   7      204.62      222.28     70.20 o
  -4  11   7     5057.71     5144.12    674.18 o
  -3  11   7      331.46      304.68     56.28 o
  -2  11   7       78.55       44.15     85.07 o
  -1  11   7      473.81      552.08     88.68 o
   0  11   7     3549.46     3526.23    131.09 o
   1  11   7      292.72      413.18     68.99 o
   2  11   7     1337.30     1225.72     39.64 o
   3  11   7      252.09      309.80     52.35 o
   4  11   7     1988.25     1888.33     34.42 o
   5  11   7       31.01      159.09     90.58 o
   6  11   7      619.10      613.48     31.78 o
  -7  12   7       52.94       14.96     50.37 o
  -6  12   7      875.69      753.77     66.75 o
  -5  12   7        7.85       32.78     60.09 o
  -4  12   7      140.44      166.56     34.94 o
  -3  12   7        2.97      -34.18     34.18 o
  -2  12   7     2130.70     1855.05    131.90 o
  -1  12   7       18.93       16.16     59.86 o
   0  12   7       32.56        2.58     39.80 o
   1  12   7       46.41       86.78     36.56 o
   2  12   7     2473.39     2392.85     41.02 o
   3  12   7       29.88      -12.50     34.59 o
   4  12   7      289.00      229.79     80.67 o
   5  12   7       18.70       36.78     39.12 o
   6  12   7       71.05      113.13     51.99 o
  -6  13   7       16.88      135.06     68.50 o
  -5  13   7       59.45      153.43     53.30 o
  -4  13   7     1981.51     1909.18    211.49 o
  -3  13   7      428.30      490.86     48.22 o
  -2  13   7        0.13       58.88     47.50 o
  -1  13   7        5.60       62.57     47.37 o
   0  13   7     1177.15     1084.05     46.21 o
   1  13   7      376.24      405.01     37.05 o
   2  13   7      330.73      365.01     48.36 o
   3  13   7       75.10      212.29     63.92 o
   4  13   7      984.48      928.36     41.38 o
   5  13   7      335.05      358.38     41.01 o
  -5  14   7      171.03      271.86     88.63 o
  -4  14   7       35.91      100.88     48.78 o
  -3  14   7       24.57       45.15     51.45 o
  -2  14   7     1588.47     1486.35     50.94 o
  -1  14   7        4.28       57.72     50.23 o
   0  14   7      113.04      170.49     40.29 o
   1  14   7        7.31       73.11     44.79 o
   2  14   7     1577.04     1420.94     43.39 o
   3  14   7      159.89      160.61     48.50 o
  -3  15   7       34.40      135.69     42.34 o
  -2  15   7      148.29      152.38     52.15 o
  -1  15   7       43.65      124.16     62.34 o
   0  15   7      348.04      361.55     51.59 o
   1  15   7        5.12       19.34     35.65 o
 -10   0   8     1254.44     1232.56     64.73 o
  -8   0   8     9808.50     9938.04     93.08 o
  -6   0   8    34225.73    32790.28    144.79 o
  -4   0   8    13739.51    13141.38    113.17 o
   0   0   8     4588.49     4687.44     63.83 o
   2   0   8     8850.60     8110.12    561.47 o
   4   0   8    17598.57    17179.49   1522.14 o
   6   0   8     5311.74     5482.72    142.02 o
   8   0   8     1802.75     1782.09    155.83 o
 -11   1   8      223.36      198.69    164.11 o
 -10   1   8        6.40      -26.59     34.73 o
  -9   1   8      318.15      300.97     36.59 o
  -8   1   8     2924.11     2916.17     49.92 o
  -7   1   8     2251.68     2188.73     48.69 o
  -6   1   8       88.74       62.10     57.94 o
  -5   1   8      656.64      662.19     38.72 o
  -4   1   8      278.39      418.74     42.82 o
  -3   1   8     3880.49     3462.96     85.01 o
  -2   1   8    29288.24    33037.19    373.35 o
  -1   1   8     7264.54     7424.95    222.63 o
   0   1   8     8206.39     8322.88     85.13 o
   1   1   8     1326.43     1270.54     41.90 o
   2   1   8    17104.07    15036.97    397.60 o
   3   1   8       11.89        5.97     42.41 o
   4   1   8     2634.89     2512.93    121.47 o
   5   1   8      898.45      816.56     47.07 o
   6   1   8     1279.37     1149.29     43.15 o
   7   1   8      236.53      206.12     22.94 o
   8   1   8      493.32      463.82     63.74 o
   9   1   8      112.64       76.84     28.42 o
 -11   2   8       73.99       21.71     43.49 o
 -10   2   8      921.52      913.19     45.16 o
  -9   2   8      343.22      316.38     52.08 o
  -8   2   8     4422.63     4300.74    188.96 o
  -7   2   8        3.38       -7.95     43.62 o
  -6   2   8    17382.75    16379.31    214.34 o
  -5   2   8     6836.37     6719.06    293.01 o
  -4   2   8     6532.79     6222.62     99.37 o
  -3   2   8     5593.63     5071.99    102.75 o
  -2   2   8    27640.56    28507.36   2703.02 o
  -1   2   8      135.75      140.45     53.16 o
   0   2   8     6879.26     7159.46    229.70 o
   1   2   8     1194.34      961.14     28.44 o
   2   2   8     2384.85     2268.96     67.90 o
   3   2   8      101.90      135.13     30.64 o
   4   2   8    13949.79    13228.68    599.54 o
   5   2   8       85.19      169.03     62.28 o
   6   2   8     1688.94     1737.01     65.09 o
   7   2   8      560.83      538.81     59.62 o
   8   2   8     2360.52     2441.48     65.21 o
   9   2   8      506.95      454.24     28.73 o
 -11   3   8      214.09      230.22     35.47 o
 -10   3   8      283.55      255.84     44.86 o
  -9   3   8       99.86      143.82     34.83 o
  -8   3   8     5457.41     5195.93     46.46 o
  -7   3   8    11819.18    11270.18    144.01 o
  -6   3   8     3176.74     3124.86    101.99 o
  -5   3   8     2243.82     2048.33     72.27 o
  -4   3   8    13085.87    12185.99    128.34 o
  -3   3   8    16690.08    15302.03    182.60 o
  -2   3   8    23545.30    25755.86    139.64 o
  -1   3   8    10432.75    10274.75     86.77 o
   0   3   8    29318.66    29725.56    148.94 o
   1   3   8      139.05      151.32     32.13 o
   2   3   8    12084.04    11267.23    370.03 o
   3   3   8      193.61      482.48    148.00 o
   4   3   8     9584.91     9168.06    339.06 o
   5   3   8     5030.09     4882.01    103.92 o
   6   3   8     1448.48     1336.09     29.61 o
   7   3   8       99.10      166.16     31.87 o
   8   3   8      329.04      362.99     35.39 o
   9   3   8      547.48      479.85     72.45 o
 -11   4   8      187.31      249.67     53.57 o
 -10   4   8      791.73      697.83     32.25 o
  -9   4   8       16.57       44.30     34.96 o
  -8   4   8      121.69       94.82     30.13 o
  -7   4   8      448.29      477.77     62.46 o
  -6   4   8     3300.87     3254.93    120.57 o
  -5   4   8       28.06       15.67     58.08 o
  -4   4   8     1877.39     1955.52     87.90 o
  -3   4   8     5280.02     5320.69    140.23 o
  -2   4   8      585.10      604.22     64.07 o
  -1   4   8    10317.56    11450.83     96.32 o
   0   4   8    10439.24    10759.61     83.91 o
   1   4   8      360.34      365.67     42.50 o
   2   4   8      127.48      194.00     47.42 o
   3   4   8     3662.12     3509.24    366.11 o
   4   4   8     6136.75     5270.17    430.04 o
   5   4   8      565.60      561.96     53.84 o
   6   4   8      125.20      136.52     28.88 o
   7   4   8       65.23      164.88     31.43 o
   8   4   8     1723.63     1734.23     38.50 o
   9   4   8      446.16      454.90     35.42 o
 -11   5   8       28.82       -7.17     36.80 o
 -10   5   8      803.74      681.60     44.70 o
  -9   5   8       19.21       -9.98     61.46 o
  -8   5   8     3457.93     3349.89     84.60 o
  -7   5   8     2771.49     2641.68     67.59 o
  -6   5   8     6239.05     6148.29     62.69 o
  -5   5   8     2477.65     2282.90     51.39 o
  -4   5   8    19429.65    19319.15    296.21 o
  -3   5   8     4225.28     4528.02    136.94 o
  -2   5   8    10305.30    10751.92     96.35 o
  -1   5   8     1461.11     1528.25     66.13 o
   0   5   8    19203.26    19255.13    113.76 o
   1   5   8      159.28      136.41     26.73 o
   2   5   8     7028.56     6449.55    176.90 o
   3   5   8     5987.04     5650.36    144.88 o
   4   5   8     5435.75     5372.62    108.32 o
   5   5   8     2139.21     2021.98     96.28 o
   6   5   8     2353.61     2089.45    112.21 o
   7   5   8      380.43      416.41     36.85 o
   8   5   8     1073.81     1046.94     97.99 o
   9   5   8      564.70      557.81     36.88 o
 -10   6   8      910.62      826.70     44.96 o
  -9   6   8     1483.00     1405.24     83.57 o
  -8   6   8       34.14       49.15     31.17 o
  -7   6   8      132.15      171.06     37.74 o
  -6   6   8      848.50      803.83     49.17 o
  -5   6   8     7537.07     7316.95    232.94 o
  -4   6   8      759.62      793.60    115.85 o
  -3   6   8       49.73       81.68     82.59 o
  -2   6   8      586.84      633.73     63.10 o
  -1   6   8    29466.86    31001.13    135.60 o
   0   6   8    12363.12    11902.26    537.67 o
   1   6   8     1772.44     1667.67     81.18 o
   2   6   8     4596.04     4411.99     70.62 o
   3   6   8    12069.61    11695.88    157.07 o
   4   6   8     1191.40     1176.43     64.76 o
   5   6   8     1771.27     1789.83     68.37 o
   6   6   8       16.33       89.74     25.89 o
   7   6   8      269.56      207.25     50.78 o
   8   6   8      620.06      598.05     46.30 o
 -10   7   8      235.35      243.14     44.32 o
  -9   7   8       62.17      162.95     34.30 o
  -8   7   8      673.99      641.37     30.37 o
  -7   7   8      557.36      527.42     47.39 o
  -6   7   8     1988.71     2010.94    109.97 o
  -5   7   8       34.56       91.78     41.95 o
  -4   7   8     4612.58     4576.29    437.32 o
  -3   7   8      107.68      146.27     84.48 o
  -2   7   8      799.88      841.82    104.03 o
  -1   7   8      280.98      443.17     80.51 o
   0   7   8      638.74      636.16     34.64 o
   1   7   8       93.18       94.70     41.76 o
   2   7   8     3005.71     2691.53     37.36 o
   3   7   8     3072.33     2974.69     71.81 o
   4   7   8       20.85       30.40     28.76 o
   5   7   8     1017.01     1062.05     42.47 o
   6   7   8     3007.50     2871.20     89.47 o
   7   7   8      881.40      931.61     45.83 o
   8   7   8      225.15      290.37     36.09 o
 -10   8   8      767.11      709.22     35.29 o
  -9   8   8     1291.74     1061.62     59.70 o
  -8   8   8       53.01       23.87     32.45 o
  -7   8   8        3.35       29.18     51.93 o
  -6   8   8     1610.98     1619.45     61.50 o
  -5   8   8     7902.72     7560.34    714.80 o
  -4   8   8     3184.68     2633.41     87.67 o
  -3   8   8      370.82      597.91    147.82 o
  -2   8   8     3128.61     2984.47    291.15 o
  -1   8   8    13729.12    13492.63   1608.36 o
   0   8   8     9576.92     9281.85    382.66 o
   1   8   8      858.73      792.68     36.92 o
   2   8   8    11232.75    10838.97    103.66 o
   3   8   8     6687.83     6506.08    126.05 o
   4   8   8       82.20      147.47     28.02 o
   5   8   8      210.40      270.16     35.39 o
   6   8   8      409.64      452.92     30.96 o
   7   8   8      757.74      732.87     39.84 o
   8   8   8       34.18      -25.95     59.15 o
  -9   9   8      178.43      236.26     37.21 o
  -8   9   8      272.63      159.30     84.36 o
  -7   9   8      551.01      553.45     43.69 o
  -6   9   8       29.27       93.64     43.92 o
  -5   9   8      238.37      237.90     43.57 o
  -4   9   8      602.47      568.47     62.26 o
  -3   9   8     2691.78     2610.21    278.14 o
  -2   9   8       17.58      -35.55     73.81 o
  -1   9   8      163.51      194.82     44.36 o
   0   9   8      888.85      801.08     32.97 o
   1   9   8     5998.72     5988.60     58.60 o
   2   9   8      884.00      793.08     47.99 o
   3   9   8       23.42      -34.55     34.55 o
   4   9   8     1122.93     1196.48     31.58 o
   5   9   8      957.92     1049.90     36.63 o
   6   9   8     1682.49     1794.97     96.10 o
   7   9   8       35.88       81.93     36.02 o
  -9  10   8      198.79      207.41     40.10 o
  -8  10   8      175.45      177.67     39.61 o
  -7  10   8       33.73       99.47     46.61 o
  -6  10   8      329.76      412.30     86.46 o
  -5  10   8     2626.79     2201.36     71.88 o
  -4  10   8     1660.49     1389.39    164.38 o
  -3  10   8      184.28      276.89     35.53 o
  -2  10   8     1690.79     1673.69    275.43 o
  -1  10   8     1861.51     1842.91    175.98 o
   0  10   8     3329.01     3123.22    103.48 o
   1  10   8      446.80      450.02     35.72 o
   2  10   8     3748.76     3793.65     74.68 o
   3  10   8      964.34      871.48     28.60 o
   4  10   8       26.51       31.40     35.51 o
   5  10   8      574.55      585.39     35.61 o
   6  10   8      264.48      316.01     58.52 o
   7  10   8      634.09      628.84     38.59 o
  -8  11   8      187.48       96.66     61.94 o
  -7  11   8     1741.37     1596.41    125.22 o
  -6  11   8        3.51       40.73     59.75 o
  -5  11   8       36.09       53.84     59.21 o
  -4  11   8      197.70      244.18     76.06 o
  -3  11   8     6494.93     6019.60    766.00 o
  -2  11   8        8.79       86.27     63.44 o
  -1  11   8       29.33       90.22     34.71 o
   0  11   8        1.86      107.87     35.69 o
   1  11   8     8887.68     8476.60     99.89 o
   2  11   8      228.40      188.02     34.66 o
   3  11   8      801.26      899.91     44.35 o
   4  11   8       70.09       25.29     26.96 o
   5  11   8     1402.68     1383.87     39.22 o
   6  11   8      325.42      375.15     34.26 o
  -7  12   8       43.52      154.19     69.29 o
  -6  12   8        7.76      117.73     63.53 o
  -5  12   8      856.35      925.01    124.86 o
  -4  12   8      124.89      143.82     62.81 o
  -3  12   8       97.75      126.42     46.01 o
  -2  12   8        9.34       95.42     35.09 o
  -1  12   8      224.06      262.65     40.93 o
   0  12   8      160.50      270.95     76.15 o
   1  12   8      329.68      323.25     37.07 o
   2  12   8        1.37      -25.99     31.34 o
   3  12   8      396.49      432.38     57.86 o
   4  12   8       91.51       66.27     45.62 o
   5  12   8      689.13      766.79     34.97 o
  -6  13   8       21.64      107.78     50.15 o
  -5  13   8        5.51       61.92     46.96 o
  -4  13   8      171.13      212.12     49.53 o
  -3  13   8     2217.49     1840.96    249.85 o
  -2  13   8      194.35      214.99     37.21 o
  -1  13   8        0.30       -9.33     46.28 o
   0  13   8      303.81      448.46    121.86 o
   1  13   8     3879.55     3704.94    169.39 o
   2  13   8       26.23      129.93     41.38 o
   3  13   8       61.16       70.64     37.66 o
   4  13   8      109.62      166.17     39.45 o
  -5  14   8      646.31      663.86     49.54 o
  -4  14   8       35.97       46.41     40.68 o
  -3  14   8      192.03      271.59     73.98 o
  -2  14   8      111.99      183.37     37.96 o
  -1  14   8      761.20      759.39     41.20 o
   0  14   8       18.42       40.14     38.31 o
   1  14   8        2.40       71.16     50.01 o
   2  14   8      477.19      512.35     35.51 o
   3  14   8      576.27      621.47     45.59 o
  -2  15   8       84.40       94.47     43.61 o
  -1  15   8       46.29      120.42     59.05 o
   0  15   8       55.51       72.59     52.88 o
 -11   0   9        9.19       76.73     61.20 o
  -9   0   9     3529.39     3750.59     60.32 o
  -7   0   9      346.78      262.07     63.39 o
  -5   0   9     7736.15     7535.61     93.30 o
  -1   0   9    41469.13    42910.40    222.96 o
   1   0   9     1956.86     1840.31     43.55 o
   3   0   9    14520.42    13934.93   1061.44 o
   5   0   9     1180.75     1241.46    161.99 o
   7   0   9      253.57      282.66     52.62 o
   9   0   9      480.19      461.64     65.61 o
 -11   1   9      286.10      217.70     45.08 o
 -10   1   9       12.99      -50.54     50.54 o
  -9   1   9     2351.96     2229.83     41.86 o
  -8   1   9      590.13      696.45     56.27 o
  -7   1   9     6874.76     6242.71    267.73 o
  -6   1   9      170.61      174.72     35.44 o
  -5   1   9     7714.21     7620.65    118.25 o
  -4   1   9      452.74      458.50     74.45 o
  -3   1   9    20482.58    18665.89    155.71 o
  -2   1   9      109.52      213.74     48.15 o
  -1   1   9     8439.03     8583.26    286.27 o
   0   1   9     3504.22     3627.68     48.35 o
   1   1   9     1195.18     1115.60     35.22 o
   2   1   9      145.03      158.57     31.04 o
   3   1   9    35373.14    33236.65   1438.38 o
   4   1   9     1582.42     1541.28     51.65 o
   5   1   9     3976.24     3975.25    112.57 o
   6   1   9      942.27      968.03     24.39 o
   7   1   9     5622.48     5520.62    218.20 o
   8   1   9       15.18      -23.04     24.98 o
   9   1   9     1076.39     1237.19     57.22 o
 -11   2   9        3.28       17.69     63.64 o
 -10   2   9      439.23      381.72     72.18 o
  -9   2   9     3030.12     2794.07     44.45 o
  -8   2   9      567.77      617.93     49.30 o
  -7   2   9      928.01      875.29     38.80 o
  -6   2   9      985.20      937.35     47.08 o
  -5   2   9     5499.02     5291.91    249.23 o
  -4   2   9     3941.76     3443.78     84.22 o
  -3   2   9    15124.07    13865.51    164.00 o
  -2   2   9      266.28      340.96     43.72 o
  -1   2   9    24325.13    24012.57   1272.85 o
   0   2   9      714.89      744.04     35.43 o
   1   2   9     7709.71     6955.39    140.14 o
   2   2   9     8477.49     7906.27    255.50 o
   3   2   9    13033.02    12418.65    508.23 o
   4   2   9     7636.86     7243.14    394.82 o
   5   2   9      446.23      362.12     27.40 o
   6   2   9      312.68      422.61     47.11 o
   7   2   9       18.17       28.93     40.17 o
   8   2   9     1458.94     1393.93     29.41 o
   9   2   9      686.35      663.51     41.46 o
 -11   3   9      981.27     1005.23     46.08 o
 -10   3   9      108.50      117.98     34.78 o
  -9   3   9      161.81      125.26     59.43 o
  -8   3   9     1795.81     1846.61     66.11 o
  -7   3   9    10558.84    10200.19    483.63 o
  -6   3   9       25.31      -21.89     35.46 o
  -5   3   9      882.86      853.71     77.35 o
  -4   3   9      218.46      177.09     75.38 o
  -3   3   9    14689.45    13557.32    202.18 o
  -2   3   9     6816.31     8058.77     89.31 o
  -1   3   9     2042.50     2245.46     54.27 o
   0   3   9     6396.07     6805.03     86.80 o
   1   3   9     2001.10     1890.36     52.24 o
   2   3   9      505.85      494.08     30.03 o
   3   3   9     5057.63     4618.15    144.43 o
   4   3   9     4343.97     4220.77    122.02 o
   5   3   9     1215.60     1154.99     28.94 o
   6   3   9     1953.61     1919.26     94.44 o
   7   3   9     1381.69     1394.64    101.57 o
   8   3   9      186.90      205.22     29.58 o
   9   3   9       93.19       87.97     31.54 o
 -11   4   9      139.03      203.26     36.75 o
 -10   4   9       33.18        9.82     56.14 o
  -9   4   9      824.95      808.38     52.27 o
  -8   4   9     1323.22     1168.91     45.99 o
  -7   4   9     3804.93     3687.51     46.29 o
  -6   4   9       32.34       74.91     34.61 o
  -5   4   9     7452.95     6866.50    109.04 o
  -4   4   9     4416.74     4159.59    105.54 o
  -2   4   9     1066.27     1121.89     50.92 o
  -1   4   9     8105.07     8397.77     89.61 o
   0   4   9       82.86       57.87     40.96 o
   1   4   9    25120.14    23980.84   1167.35 o
   2   4   9     6238.61     5882.91    248.67 o
   3   4   9     4459.52     4289.62    156.24 o
   4   4   9     5650.94     5411.44    102.70 o
   5   4   9     6077.67     5398.45    111.88 o
   6   4   9      162.32      155.41     54.42 o
   7   4   9      926.95     1047.62     36.72 o
   8   4   9     1265.70     1367.65     38.36 o
   9   4   9      921.14      823.57     30.19 o
 -11   5   9      954.01      960.00     49.65 o
 -10   5   9      269.65      404.51     42.94 o
  -9   5   9        6.89        2.74     34.38 o
  -8   5   9      101.53      157.49     54.43 o
  -7   5   9     4685.34     4401.30    106.33 o
  -6   5   9     1118.80     1070.78     65.20 o
  -5   5   9      225.38      239.89     61.35 o
  -4   5   9     2481.43     2427.45    107.89 o
  -2   5   9    16941.93    19214.32    115.15 o
  -1   5   9      975.02     1085.23     66.99 o
   0   5   9      297.92      260.51     60.67 o
   1   5   9     8478.33     8086.92    359.48 o
   2   5   9     8492.59     7925.35    302.54 o
   3   5   9      111.57      168.55     27.65 o
   4   5   9     1039.49     1026.15     31.48 o
   5   5   9      230.02      242.79     41.95 o
   6   5   9       67.38      103.13     34.53 o
   7   5   9      112.40      175.96     28.80 o
   8   5   9      229.43      245.15     61.18 o
 -10   6   9      276.93      307.83     51.14 o
  -9   6   9      486.94      464.57     35.39 o
  -8   6   9     1541.43     1364.80     32.44 o
  -7   6   9     2712.00     2791.93     83.60 o
  -6   6   9     2717.79     2411.58     69.05 o
  -5   6   9     4648.45     4781.60     63.05 o
  -4   6   9     2296.07     2535.04    108.59 o
  -3   6   9      956.57     1164.33     66.04 o
  -2   6   9     6259.77     6608.14     83.69 o
  -1   6   9     2966.32     3006.14     67.46 o
   0   6   9      139.24      244.70     59.83 o
   1   6   9     8710.14     8239.35    788.64 o
   2   6   9       82.00       69.59     42.38 o
   3   6   9     1415.33     1347.06     37.91 o
   4   6   9      992.35      984.61     55.51 o
   5   6   9     7080.00     6490.58    115.52 o
   6   6   9        0.60       43.02     26.20 o
   7   6   9      841.22      809.08     32.39 o
   8   6   9      192.04      221.92     37.69 o
 -10   7   9      152.55      112.16     32.35 o
  -9   7   9       51.07       30.82     46.64 o
  -8   7   9      103.51      159.36     29.40 o
  -7   7   9      804.79      850.20     40.83 o
  -6   7   9     1453.65     1381.82    102.74 o
  -5   7   9      785.02      786.14     45.11 o
  -4   7   9     1392.17     1191.50     90.74 o
  -3   7   9     1035.25      909.36     61.47 o
  -2   7   9    13314.84    14090.90     85.76 o
  -1   7   9     9356.74     9620.58     74.76 o
   0   7   9      620.39      798.68     59.03 o
   1   7   9     9390.68     9244.72    586.02 o
   2   7   9    10175.35    10001.24    274.49 o
   3   7   9      610.00      631.10     34.20 o
   4   7   9       58.09       29.43     33.29 o
   5   7   9      373.28      387.78     26.69 o
   6   7   9     1830.04     1700.66     84.52 o
   7   7   9      259.33      273.77     53.28 o
   8   7   9       71.09      110.54     35.80 o
 -10   8   9      265.56      168.07     71.07 o
  -9   8   9      696.31      710.89     75.91 o
  -8   8   9     1162.56     1095.00     50.89 o
  -7   8   9       21.46       65.33     45.32 o
  -6   8   9     1989.10     1833.15     50.24 o
  -5   8   9     6985.17     6936.54    452.62 o
  -4   8   9     3050.63     2827.82     95.01 o
  -3   8   9      696.83      862.56    137.70 o
  -2   8   9     2146.11     2092.00     66.61 o
  -1   8   9      171.42      163.66     57.23 o
   0   8   9     2893.75     2979.37    208.11 o
   1   8   9      155.70      113.01     32.25 o
   2   8   9      266.10      245.28     36.52 o
   3   8   9       69.51      147.01     42.68 o
   4   8   9      838.28      789.91     30.64 o
   5   8   9      791.32      755.78     31.53 o
   6   8   9        0.46      117.29     30.97 o
   7   8   9      263.88      271.85     69.63 o
  -9   9   9       81.52      180.38     91.22 o
  -8   9   9       72.21       47.91     33.61 o
  -7   9   9      162.51      133.76     47.08 o
  -6   9   9     1702.72     1743.90    219.77 o
  -5   9   9     2953.83     2405.87     87.07 o
  -4   9   9      144.98      193.90     45.54 o
  -3   9   9      160.47      282.56    108.69 o
  -2   9   9     2439.67     2144.27    151.59 o
  -1   9   9    12708.71    12791.65   1027.92 o
   0   9   9        6.67       23.31     40.37 o
   1   9   9     2962.70     2757.66     40.95 o
   2   9   9     2677.21     2578.05     89.58 o
   3   9   9     1377.94     1313.69     37.42 o
   4   9   9      162.61      207.36     26.60 o
   5   9   9      276.14      454.51     34.80 o
   6   9   9     1337.66     1204.15     31.40 o
   7   9   9      372.79      307.91     81.18 o
  -8  10   9      925.41      965.44     48.21 o
  -7  10   9       24.98       60.16     47.54 o
  -6  10   9        5.20       55.48     47.04 o
  -5  10   9     1534.93     1340.60     80.44 o
  -4  10   9     3432.59     3365.87    287.51 o
  -3  10   9      804.10      735.78     77.12 o
  -2  10   9      287.49      368.55     49.07 o
  -1  10   9       44.45       85.80     41.65 o
   0  10   9     7500.26     7540.19    343.69 o
   1  10   9       27.57       32.02     31.85 o
   2  10   9       71.94      158.94     35.16 o
   3  10   9        4.01       77.48     34.99 o
   4  10   9     1960.08     1870.19     34.43 o
   5  10   9      178.47      224.08     56.04 o
   6  10   9       10.01      -32.93     34.55 o
  -8  11   9      420.68      382.73     63.32 o
  -7  11   9        2.86       46.96     71.26 o
  -6  11   9     1524.87     1416.18     71.22 o
  -5  11   9      286.84      310.65     56.63 o
  -4  11   9     1871.49     2007.70    199.31 o
  -3  11   9       35.97      369.14    210.70 o
  -2  11   9      675.73      651.08     75.29 o
  -1  11   9      951.63      823.26     46.96 o
   0  11   9      160.67      342.08     86.51 o
   1  11   9      615.70      621.98     98.33 o
   2  11   9      426.88      388.05     51.43 o
   3  11   9      279.58      226.35     35.19 o
   4  11   9       63.88      109.07     27.17 o
   5  11   9       11.57      123.50     75.06 o
  -7  12   9       32.14       58.07     71.08 o
  -6  12   9       46.35       -3.80     65.51 o
  -5  12   9       74.50       90.35     48.94 o
  -4  12   9     1643.59     1567.97    170.26 o
  -3  12   9      116.30      102.20     47.42 o
  -2  12   9      368.84      547.63    168.13 o
  -1  12   9       33.85       39.80     38.20 o
   0  12   9     5395.21     5369.30    232.80 o
   1  12   9      512.04      443.63     48.31 o
   2  12   9        0.08       24.89     31.47 o
   3  12   9       18.98      -10.88     48.98 o
   4  12   9     1340.43     1544.91     59.82 o
   5  12   9      103.61      193.86     34.13 o
  -6  13   9      902.84      817.69     55.81 o
  -5  13   9       85.22      129.72     62.53 o
  -4  13   9      664.13      534.99     43.31 o
  -3  13   9      115.76      156.26     51.89 o
  -2  13   9      677.32      597.81     60.62 o
  -1  13   9      176.39      219.55     38.69 o
   0  13   9       61.33      122.22     48.22 o
   1  13   9        2.26       60.84     38.61 o
   2  13   9      615.44      522.70     42.55 o
   3  13   9       54.06       78.82     36.10 o
  -4  14   9      528.44      512.08     53.36 o
  -3  14   9      358.55      319.20     56.25 o
  -2  14   9        0.51      -47.94     47.94 o
  -1  14   9        8.61       45.55     40.88 o
   0  14   9     1049.25     1043.58     45.62 o
   1  14   9      314.76      403.62     54.00 o
   2  14   9       24.92       79.60     41.12 o
 -10   0  10       51.06       -5.57     63.17 o
  -8   0  10     2959.11     2844.09     56.14 o
  -6   0  10       37.27      187.63     64.12 o
  -4   0  10     6017.23     5808.31     90.25 o
  -2   0  10      197.91      373.59     81.92 o
   0   0  10     1254.35     1187.22     65.76 o
   2   0  10    25038.33    23454.84   1834.70 o
   4   0  10      716.89      781.48     44.68 o
   6   0  10     6680.69     6687.85    409.53 o
   8   0  10      525.23      530.86     38.63 o
 -11   1  10        0.52      -58.17     58.17 o
 -10   1  10     2291.59     2084.54     71.26 o
  -9   1  10       44.57       76.34     51.21 o
  -8   1  10      396.13      364.51     36.11 o
  -7   1  10       41.33       16.26     43.19 o
  -6   1  10     8661.38     8187.18    114.20 o
  -5   1  10      267.44      277.02     63.94 o
  -4   1  10    14819.59    13731.60    126.49 o
  -3   1  10       26.34       38.76     59.50 o
  -2   1  10    49209.81    54935.09    220.44 o
  -1   1  10     1644.63     1682.39     57.55 o
   0   1  10     9928.19     9247.48     75.42 o
   1   1  10     2837.52     2830.39     42.04 o
   2   1  10    36780.11    34694.88   1266.34 o
   3   1  10      155.16      171.56     25.41 o
   4   1  10      110.25      117.15     29.94 o
   5   1  10      647.66      676.57     27.44 o
   6   1  10      600.90      781.96     71.20 o
   7   1  10      199.07      290.57     27.92 o
   8   1  10      555.86      457.69     26.52 o
   9   1  10       17.08       61.65     43.41 o
 -11   2  10      222.44      121.26     71.90 o
 -10   2  10      119.28       58.66     66.00 o
  -9   2  10      158.22      256.03     57.68 o
  -8   2  10     5177.11     4861.96     50.68 o
  -7   2  10      467.97      439.40     66.25 o
  -6   2  10      604.32      661.07     37.30 o
  -5   2  10       17.45      -14.95     45.80 o
  -4   2  10    12141.86    11159.42    125.39 o
  -3   2  10    12721.43    13287.56   1350.63 o
  -2   2  10     1048.96     1409.50    174.58 o
  -1   2  10     6716.21     6822.48    303.02 o
   0   2  10     1303.15     1203.43     42.19 o
   1   2  10    10186.24     9514.18    169.81 o
   2   2  10    12577.63    11690.85    317.58 o
   3   2  10     8132.55     7542.46    299.20 o
   4   2  10     3042.88     2984.31    134.39 o
   5   2  10       44.11       82.56     23.72 o
   6   2  10     3189.81     3045.41     76.50 o
   7   2  10       82.74      171.66     28.72 o
   8   2  10      709.19      804.88     48.05 o
 -11   3  10        2.78       11.48     37.37 o
 -10   3  10      827.71      833.74     45.53 o
  -9   3  10       60.59       80.71     42.37 o
  -8   3  10      210.41      184.30     35.28 o
  -7   3  10      245.78      286.87     42.58 o
  -6   3  10     2616.03     2458.51     42.37 o
  -5   3  10      175.25      115.80     60.66 o
  -4   3  10     5377.51     4704.00    112.24 o
  -3   3  10      415.07      475.92     95.79 o
  -2   3  10     6597.29     6643.74     73.45 o
  -1   3  10     1954.71     2049.57     68.08 o
   0   3  10     7437.59     7295.70     87.45 o
   1   3  10     9450.26     8775.14    204.41 o
   2   3  10     4798.24     4500.59    147.80 o
   3   3  10     1575.76     1577.14     80.20 o
   4   3  10     2116.55     1866.53     57.63 o
   5   3  10     1695.43     1619.37     50.58 o
   6   3  10       82.03      166.25     26.79 o
   7   3  10      715.83      861.89     85.10 o
   8   3  10     1065.74     1004.77     30.55 o
 -11   4  10      156.46      156.31     44.91 o
 -10   4  10      302.27      395.34    171.29 o
  -9   4  10      285.81      335.43     66.39 o
  -8   4  10     5582.14     5324.96    427.54 o
  -7   4  10      445.63      372.51     68.86 o
  -6   4  10     2064.65     2123.25     73.77 o
  -5   4  10      801.95      797.54     77.91 o
  -4   4  10    19760.87    18728.70    210.84 o
  -3   4  10    13847.68    14964.66     95.51 o
  -2   4  10     3676.18     3980.06     60.39 o
  -1   4  10     1357.92     1498.95     65.33 o
   0   4  10    22125.99    23070.93    125.69 o
   1   4  10     7101.11     6659.03    256.96 o
   2   4  10     3104.94     2948.98    163.54 o
   3   4  10     6027.96     5565.07    172.56 o
   4   4  10     6874.56     6421.07    117.97 o
   5   4  10      105.98      187.31     45.33 o
   6   4  10      485.84      452.82     33.00 o
   7   4  10       33.50       41.30     27.16 o
   8   4  10      514.59      542.14     26.48 o
 -10   5  10      221.13      187.52     51.17 o
  -9   5  10     1442.91     1283.70     77.55 o
  -8   5  10       58.12       79.75     42.30 o
  -7   5  10     1417.23     1249.15     49.08 o
  -6   5  10     1945.42     1871.32     70.50 o
  -5   5  10     3709.19     3863.88    100.01 o
  -4   5  10       46.54       52.60     99.76 o
  -3   5  10     1029.50     1131.14     66.80 o
  -2   5  10      384.19      429.31     62.74 o
  -1   5  10       89.38      186.65     60.73 o
   0   5  10     3649.03     3610.70     59.42 o
   1   5  10      559.51      572.37     34.63 o
   2   5  10       80.61      107.65     29.36 o
   3   5  10     3265.70     2998.48    112.33 o
   4   5  10     6343.89     5722.12     95.67 o
   5   5  10       55.61       73.46     72.61 o
   6   5  10      150.27      208.46     29.49 o
   7   5  10     1319.79     1354.32     98.60 o
   8   5  10      807.54      813.79     58.94 o
 -10   6  10       68.61      150.67     36.03 o
  -9   6  10      101.39      177.82     58.38 o
  -8   6  10     1668.49     1621.07     39.08 o
  -7   6  10       44.93       66.93     74.48 o
  -6   6  10     1637.31     1513.67     71.74 o
  -5   6  10      737.48      685.94     79.85 o
  -3   6  10     3959.39     4186.59     59.85 o
  -2   6  10     7250.67     7914.91     72.73 o
  -1   6  10       46.88       38.41     61.64 o
   0   6  10    15456.23    15265.13     92.90 o
   1   6  10     2949.09     2809.97    282.46 o
   2   6  10      748.00      680.61     36.02 o
   3   6  10        6.19       33.68     29.26 o
   4   6  10     2441.02     2369.65    138.54 o
   5   6  10       58.24       82.09     54.09 o
   6   6  10      127.21       77.13     30.18 o
   7   6  10      515.14      627.52    179.99 o
   8   6  10       30.05       64.41     28.32 o
 -10   7  10      362.14      370.64     38.96 o
  -9   7  10     1367.47     1220.66     39.82 o
  -8   7  10      212.01      165.59     34.94 o
  -7   7  10     1068.89     1126.77     37.29 o
  -6   7  10     5601.14     5547.35     93.44 o
  -5   7  10     3245.95     3613.37    111.36 o
  -3   7  10     4590.73     4840.91     72.42 o
  -2   7  10     1386.27     1436.00     47.54 o
  -1   7  10     7464.67     8073.30     84.18 o
   0   7  10     1197.02     1190.17     61.65 o
   1   7  10      997.81     1051.62     60.20 o
   2   7  10      133.34      143.18     30.14 o
   3   7  10     5267.61     4942.88     69.64 o
   4   7  10     3717.79     3383.31    143.07 o
   5   7  10      220.68      225.22     30.39 o
   6   7  10     1078.60      985.60    116.48 o
   7   7  10      598.57      612.80     37.19 o
  -9   8  10       83.24      190.65     36.59 o
  -8   8  10       43.04       28.66     37.56 o
  -7   8  10      377.73      410.82     55.08 o
  -6   8  10      517.03      497.30     67.51 o
  -5   8  10      235.14      343.49     73.35 o
  -4   8  10      164.24      132.40     42.95 o
  -3   8  10     2132.96     2378.64     66.37 o
  -2   8  10     2763.25     2891.62     52.89 o
  -1   8  10       85.06       79.25     41.85 o
   0   8  10     2034.03     2106.55     64.29 o
   1   8  10     2337.35     2155.61     48.93 o
   2   8  10      423.25      329.99     36.76 o
   3   8  10      398.81      372.99     29.15 o
   4   8  10       20.48       30.64     25.90 o
   5   8  10      911.13      729.44     32.02 o
   6   8  10      264.23      307.45     32.05 o
   7   8  10      130.93      163.20     36.58 o
  -9   9  10      422.85      336.40     69.29 o
  -8   9  10      631.11      736.62     44.49 o
  -7   9  10      313.66      336.39     68.44 o
  -6   9  10     3590.38     3599.73    342.86 o
  -5   9  10     2226.75     1852.32     85.78 o
  -4   9  10       17.16       -8.02     50.12 o
  -3   9  10       14.32       88.95     39.13 o
  -2   9  10     1845.64     2084.38     49.92 o
  -1   9  10     4563.74     4639.61     75.18 o
   0   9  10      461.48      409.64     60.43 o
   1   9  10      278.86      361.81     56.55 o
   2   9  10     1047.99      904.05     93.80 o
   3   9  10     1695.38     1645.91     43.24 o
   4   9  10     1064.21      952.93     36.65 o
   5   9  10       21.55       24.32     52.26 o
   6   9  10      930.30      835.48     38.51 o
  -8  10  10       12.09       35.21     34.53 o
  -7  10  10     2430.14     2497.97    166.71 o
  -6  10  10       31.33       95.39     72.00 o
  -5  10  10     1186.04     1260.29     65.69 o
  -4  10  10        9.08      -12.64     50.06 o
  -3  10  10     2937.95     2983.00     69.56 o
  -2  10  10      420.84      389.67     59.47 o
  -1  10  10      538.52      623.24     61.26 o
   0  10  10       42.46       39.94     35.95 o
   1  10  10     1511.93     1297.69     45.48 o
   2  10  10      164.45      208.70     32.16 o
   3  10  10       18.54       -0.73     46.85 o
   4  10  10       33.14      137.46     31.62 o
   5  10  10     1635.74     1429.23     51.25 o
   6  10  10      143.40      248.93     37.89 o
  -7  11  10       10.64       18.20     69.92 o
  -6  11  10      461.32      358.29     82.18 o
  -5  11  10      435.12      462.58     41.67 o
  -4  11  10       87.38      192.01     55.57 o
  -3  11  10      186.44      134.23     56.22 o
  -2  11  10      249.15      259.30    175.96 o
  -1  11  10     2142.47     2252.53     67.04 o
   0  11  10      591.55      546.15     75.02 o
   1  11  10       18.08       45.16     34.16 o
   2  11  10      136.71       64.02     32.34 o
   3  11  10      513.47      612.73     37.87 o
   4  11  10      187.57      136.66     52.35 o
   5  11  10      153.19      129.89     33.71 o
  -6  12  10       11.75       23.53     41.20 o
  -5  12  10      767.89      936.74    224.97 o
  -4  12  10      316.78      442.35     86.91 o
  -3  12  10     1664.57     1798.43    213.83 o
  -2  12  10        8.64      170.03     88.95 o
  -1  12  10      512.54      608.72     85.19 o
   0  12  10      117.45      213.27     67.18 o
   1  12  10     1635.48     1430.23     95.31 o
   2  12  10       74.59       79.50     34.37 o
   3  12  10        2.40        6.53     32.94 o
   4  12  10       19.17      -77.20     78.16 o
  -5  13  10      418.83      420.52     46.16 o
  -4  13  10       15.76      103.66     42.00 o
  -3  13  10       11.28       17.15     56.62 o
  -2  13  10      107.84      118.00     38.39 o
  -1  13  10     1294.55     1409.90    151.09 o
   0  13  10      141.51      174.64     46.69 o
   1  13  10       43.93      115.16     47.80 o
   2  13  10        6.59       -1.28     52.35 o
   3  13  10      447.46      512.57     86.77 o
  -3  14  10      462.58      505.90     62.44 o
  -2  14  10        0.46        9.31     42.30 o
  -1  14  10        1.18       21.82     41.29 o
   0  14  10        9.66       16.23     39.85 o
 -11   0  11      516.32      591.64     64.71 o
  -9   0  11      319.39      306.60     45.29 o
  -7   0  11     1954.95     1736.99     69.75 o
  -5   0  11    12681.45    12583.47    114.57 o
  -3   0  11    23477.51    26206.04    167.20 o
  -1   0  11    17601.80    17554.77    148.58 o
   1   0  11    33840.59    32665.25    897.97 o
   3   0  11     2635.09     2386.19    204.70 o
   5   0  11      984.00     1141.55    113.57 o
   7   0  11     2482.85     2398.47    244.83 o
 -11   1  11        2.77      -35.23     72.91 o
 -10   1  11       18.83       13.44     43.89 o
  -9   1  11     4238.75     3852.31     54.99 o
  -8   1  11       38.34       35.73    123.17 o
  -7   1  11      163.01      213.59     44.34 o
  -6   1  11      475.13      529.41     44.21 o
  -5   1  11    15284.73    14456.30    119.55 o
  -4   1  11     2982.00     2952.40     92.76 o
  -3   1  11     2036.54     2003.97     86.03 o
  -2   1  11      362.81      337.70     47.99 o
  -1   1  11     1325.94     1370.86     51.87 o
   0   1  11     5676.88     5689.68    111.12 o
   1   1  11     8073.37     7887.75    124.94 o
   2   1  11       44.71       50.13     28.43 o
   3   1  11     3893.20     3977.85    126.38 o
   4   1  11      196.12      230.51     44.06 o
   5   1  11     2016.95     1903.61     74.28 o
   6   1  11       41.24       63.63     34.96 o
   7   1  11     1028.91     1037.07     31.52 o
   8   1  11      140.59      209.62     59.05 o
 -11   2  11      689.50      615.26     75.86 o
 -10   2  11       61.49        2.78     43.78 o
  -9   2  11       46.54       77.48     43.53 o
  -8   2  11     1636.80     1545.57     48.17 o
  -7   2  11     3098.14     2902.79     94.33 o
  -6   2  11       34.90       75.85     42.50 o
  -5   2  11     4872.91     4662.72    246.72 o
  -4   2  11     6268.74     5721.93    102.15 o
  -3   2  11    18005.04    19328.24   1085.47 o
  -2   2  11     4438.34     4426.26    244.84 o
  -1   2  11     7393.04     7232.37    311.00 o
   0   2  11      177.81      204.21     49.08 o
   1   2  11    14690.25    13740.16    256.64 o
   2   2  11       70.76       71.31     30.01 o
   3   2  11      410.19      323.12     42.45 o
   4   2  11        2.14       39.45     23.40 o
   5   2  11      686.57      716.94     30.61 o
   6   2  11        3.16       25.06     29.31 o
   7   2  11     1050.89      966.88     30.43 o
   8   2  11       93.82      197.65     31.49 o
 -10   3  11        1.95       41.10     36.32 o
  -9   3  11     1973.84     1805.45    149.20 o
  -8   3  11      175.25      202.38     70.55 o
  -7   3  11     1059.64     1076.75     84.33 o
  -6   3  11     1711.54     1697.49    102.95 o
  -5   3  11     7511.58     6849.47    114.79 o
  -4   3  11     7850.34     7195.76    134.48 o
  -3   3  11     2649.39     3242.71     77.40 o
  -2   3  11      482.06      495.85     61.31 o
  -1   3  11     3887.05     4125.83     76.20 o
   0   3  11    12668.19    12716.95    102.89 o
   1   3  11     8921.05     8320.35     89.52 o
   2   3  11     2066.30     2027.97     62.29 o
   3   3  11     6580.20     6233.79    230.88 o
   4   3  11      381.61      396.31     30.56 o
   5   3  11     2742.14     2500.71     98.90 o
   6   3  11      188.92      145.25     54.33 o
   7   3  11     1474.31     1581.01     82.55 o
   8   3  11      457.74      342.16     31.98 o
 -10   4  11      494.04      428.01     76.76 o
  -9   4  11        7.61      -23.73     41.99 o
  -8   4  11     1101.47      847.92     92.92 o
  -7   4  11     4403.74     4446.51    221.14 o
  -6   4  11      652.24      715.47     62.46 o
  -5   4  11       28.55      118.02     73.19 o
  -4   4  11     3797.35     3728.16    185.12 o
  -3   4  11     7336.30     7708.90     87.12 o
  -2   4  11     1236.91     1224.07     47.77 o
  -1   4  11      254.05      223.61     61.07 o
   0   4  11      570.96      614.12     62.13 o
   1   4  11     3553.40     3438.68    199.63 o
   2   4  11     2368.82     2252.23     70.93 o
   3   4  11      227.52      176.16     49.94 o
   4   4  11       14.25       99.91     29.49 o
   5   4  11      460.92      437.11     49.69 o
   6   4  11      948.08      847.50     68.49 o
   7   4  11      233.92      285.41     31.67 o
   8   4  11      188.18      196.68     47.83 o
 -10   5  11      170.35      238.83     67.48 o
  -9   5  11      465.13      403.58     52.37 o
  -8   5  11       60.71       99.66     34.94 o
  -7   5  11     1319.75     1291.52    132.06 o
  -6   5  11        7.90       19.12     72.81 o
  -5   5  11     3485.86     3154.04    103.39 o
  -3   5  11     7860.40     9229.84     89.73 o
  -2   5  11     1053.85     1128.96     63.87 o
  -1   5  11    11636.51    12011.09     97.21 o
   0   5  11     3802.23     3827.10     74.11 o
   1   5  11     6645.85     6245.64    495.28 o
   2   5  11     2849.36     2624.39    122.63 o
   3   5  11     4163.47     3775.50     92.71 o
   4   5  11      125.19      184.58     29.31 o
   5   5  11     2128.27     2051.28     38.98 o
   6   5  11      132.51      141.29     42.39 o
   7   5  11      423.80      551.00     32.07 o
 -10   6  11      508.15      362.71     47.13 o
  -9   6  11        2.54       22.81     43.89 o
  -8   6  11       96.64      221.69    127.43 o
  -7   6  11     3760.47     3804.19    122.99 o
  -6   6  11     2324.16     2515.92     91.57 o
  -5   6  11      171.93      202.37     89.44 o
  -4   6  11      320.35      376.14     60.44 o
  -3   6  11     6570.13     6935.27     84.59 o
  -2   6  11     3609.27     4043.66     59.52 o
  -1   6  11      208.98      354.19     59.92 o
   0   6  11     1098.01     1152.53     60.05 o
   1   6  11      410.19      440.85     54.57 o
   2   6  11     8974.91     8278.10    326.89 o
   3   6  11     2686.14     2375.83     42.80 o
   4   6  11        2.93      -25.75     25.75 o
   5   6  11      667.68      672.75     36.63 o
   6   6  11     2322.18     2281.94    112.83 o
   7   6  11       52.63      151.51     69.82 o
  -9   7  11      210.31      228.37     45.36 o
  -8   7  11      215.46      175.66     53.84 o
  -7   7  11      106.18       41.32     59.29 o
  -6   7  11     1778.08     1823.63     89.97 o
  -4   7  11     1387.84     1433.27     62.90 o
  -3   7  11     2494.97     2802.71     67.41 o
  -2   7  11     2692.40     3056.54     69.09 o
  -1   7  11     7293.95     7226.88     67.77 o
   0   7  11      617.84      579.40     44.64 o
   1   7  11      196.63      114.40     56.31 o
   2   7  11     1184.89     1086.23     97.40 o
   3   7  11      487.54      543.59     30.20 o
   4   7  11       36.22       20.70     63.47 o
   5   7  11      188.64      157.86     61.03 o
   6   7  11       18.06       18.38     31.66 o
   7   7  11        9.89       41.64     67.09 o
  -9   8  11      265.92      383.04     95.70 o
  -8   8  11       62.85       88.19     37.48 o
  -7   8  11     1408.32     1422.98     70.29 o
  -6   8  11     1935.37     2123.93    102.20 o
  -4   8  11       21.55       83.81     41.91 o
  -3   8  11     1034.29     1186.72     45.51 o
  -2   8  11     5885.94     6406.88     79.99 o
  -1   8  11     1083.75      953.02     64.13 o
   0   8  11       12.67       61.37     56.92 o
   1   8  11      424.49      313.95     60.65 o
   2   8  11     4574.52     4391.73    495.27 o
   3   8  11     4208.09     3904.79    149.96 o
   4   8  11       11.91       69.32     31.25 o
   5   8  11     1850.97     1660.75     39.88 o
   6   8  11     1185.06     1103.16     30.88 o
  -8   9  11      914.80      867.68     48.96 o
  -7   9  11        8.54       44.56     63.65 o
  -5   9  11      469.86      432.50     43.70 o
  -4   9  11     1807.33     2034.26     50.82 o
  -3   9  11       75.59       78.12     59.48 o
  -2   9  11      904.87      911.54     62.20 o
  -1   9  11     1451.84     1318.86     48.02 o
   0   9  11     1556.48     1466.72     64.12 o
   1   9  11      803.71      764.40     62.43 o
   2   9  11       12.34       84.84     42.79 o
   3   9  11       17.88      -37.92     37.92 o
   4   9  11     1182.81     1099.48     34.41 o
   5   9  11       21.27      122.13     31.64 o
   6   9  11        4.29      -31.64     42.65 o
  -8  10  11      196.13      303.94     53.90 o
  -5  10  11      231.69      326.83     60.17 o
  -4  10  11      243.15      312.17     41.92 o
  -3  10  11      195.71      304.96     43.57 o
  -2  10  11     2446.61     2562.78     69.53 o
  -1  10  11     1155.85     1066.32     63.19 o
   0  10  11     1209.03     1274.01     46.40 o
   1  10  11       45.47       -0.78     38.02 o
   2  10  11      641.45      754.12    119.96 o
   3  10  11     1588.05     1501.38     74.28 o
   4  10  11       38.48      163.82     70.06 o
   5  10  11      531.48      705.61     60.67 o
  -7  11  11       15.40      -13.83     84.03 o
  -6  11  11       95.68      136.71     65.05 o
  -5  11  11      415.29      486.92     64.31 o
  -4  11  11     1537.08     1655.82     49.89 o
  -3  11  11       45.76      165.39     61.13 o
  -2  11  11       18.09       62.75     43.93 o
  -1  11  11      573.50      347.36     62.83 o
   0  11  11     2128.26     2142.96     67.70 o
   1  11  11       22.90      120.83     48.44 o
   2  11  11       92.22      151.43     66.52 o
   3  11  11        6.08        6.90     48.85 o
   4  11  11     2417.01     2223.43     48.11 o
  -6  12  11      376.60      523.32    131.42 o
  -5  12  11       17.96      -68.47     68.47 o
  -4  12  11      398.63      435.92     47.91 o
  -3  12  11        2.92      -38.86     65.71 o
  -2  12  11     1335.23     1534.88     66.33 o
  -1  12  11        8.14       93.73     43.19 o
   0  12  11      978.85      906.60     66.53 o
   1  12  11        2.73       60.37     38.06 o
   2  12  11      112.00      171.96     44.64 o
   3  12  11       96.28       65.54     47.19 o
  -4  13  11      651.37      620.91     52.58 o
  -3  13  11      139.95      245.85     48.18 o
  -2  13  11        3.07       40.73     46.56 o
  -1  13  11       21.20      -40.59     47.37 o
   0  13  11     1078.66      993.04     71.00 o
   1  13  11      380.42      541.33    125.74 o
 -10   0  12     2976.73     2698.45     74.41 o
  -8   0  12       26.34      156.55     62.05 o
  -6   0  12    19008.98    17875.13    128.40 o
  -4   0  12      244.19      235.37     60.26 o
  -2   0  12    11607.97    11625.55    122.02 o
   0   0  12     4837.20     5265.64    101.41 o
   2   0  12    12282.97    12317.45    689.06 o
   4   0  12     1169.66     1118.74     65.64 o
   6   0  12     5386.83     5357.80    346.31 o
   8   0  12      122.18      230.52     64.87 o
 -10   1  12       96.75       62.02     47.10 o
  -9   1  12      117.01      148.68     44.08 o
  -8   1  12      652.42      661.05     96.36 o
  -7   1  12      419.96      406.27     44.86 o
  -6   1  12     2115.05     2107.29     50.92 o
  -5   1  12     1598.38     1523.17     49.96 o
  -4   1  12     8488.45     7950.34    107.98 o
  -3   1  12      164.90      221.22     40.68 o
  -2   1  12     3462.27     3513.09     63.09 o
  -1   1  12      215.38      227.26     46.49 o
   0   1  12     7215.22     6829.68     87.50 o
   1   1  12     1561.51     1637.31     35.40 o
   2   1  12      836.54      763.29     45.47 o
   3   1  12       55.82       92.93     29.87 o
   4   1  12       61.97      148.27     30.26 o
   5   1  12       91.33      113.88     25.97 o
   6   1  12     2543.97     2352.40    150.98 o
   7   1  12      323.31      324.77     63.85 o
   8   1  12       90.34      146.88     60.54 o
 -10   2  12     1846.41     1724.90     92.63 o
  -9   2  12      207.69      178.18     93.02 o
  -8   2  12       65.56       46.01     35.24 o
  -7   2  12      284.91      217.21     47.44 o
  -6   2  12     8357.40     7993.47    112.94 o
  -5   2  12      166.89      194.58     61.45 o
  -4   2  12       17.04       65.82     54.54 o
  -3   2  12      170.10      203.81     44.99 o
  -2   2  12     6046.55     6112.29    252.92 o
  -1   2  12      626.86      686.89     54.05 o
   0   2  12     4433.88     4455.57    103.78 o
   1   2  12      113.33      147.59     32.51 o
   2   2  12     8436.41     8306.05    139.16 o
   3   2  12      335.11      345.10     27.55 o
   4   2  12     2955.52     2783.05    116.59 o
   5   2  12     1599.77     1500.30    111.29 o
   6   2  12     2615.91     2685.67     98.95 o
   7   2  12       81.41       65.96     37.52 o
 -10   3  12        2.32      138.11     65.36 o
  -9   3  12      476.44      410.68     44.42 o
  -8   3  12     2509.04     2154.21    435.37 o
  -7   3  12     1708.40     1580.93     47.91 o
  -6   3  12      637.25      710.29    123.81 o
  -5   3  12     3503.85     2967.99     96.64 o
  -4   3  12    13960.00    14795.26    675.29 o
  -3   3  12       87.95      168.85     60.25 o
  -2   3  12      175.16      234.62     60.03 o
  -1   3  12       22.38       44.54     59.07 o
   0   3  12    14508.77    13639.92     96.62 o
   1   3  12     2768.39     2926.25     69.26 o
   2   3  12      279.06      244.60     27.04 o
   3   3  12      933.86      919.75     37.81 o
   4   3  12     2333.86     2306.11     57.23 o
   5   3  12     1563.94     1432.51     64.83 o
   6   3  12      526.84      494.57     35.13 o
   7   3  12     1120.43     1043.72     28.39 o
 -10   4  12      421.01      404.64     58.63 o
  -9   4  12        9.20       43.37     68.47 o
  -8   4  12        2.83       35.66     42.44 o
  -7   4  12       71.16      125.81     45.65 o
  -6   4  12     1139.91     1014.72     80.04 o
  -5   4  12     1802.46     1840.22    103.87 o
  -4   4  12     1302.50     1888.79     69.52 o
  -3   4  12      445.95      548.97     61.81 o
  -2   4  12     2457.16     2850.49     69.10 o
  -1   4  12     1398.47     1413.68     65.29 o
   0   4  12     4219.65     4058.33     76.76 o
   1   4  12     2115.33     2213.92    100.13 o
   2   4  12     1096.51     1046.10     41.19 o
   3   4  12      112.27       28.85     36.26 o
   4   4  12     2662.55     2434.04     94.03 o
   5   4  12      347.26      313.21     31.24 o
   6   4  12      314.96      403.29     84.38 o
   7   4  12      321.03      268.76     53.29 o
 -10   5  12       15.68       35.62     46.18 o
  -9   5  12      171.09      223.04     62.96 o
  -8   5  12     3537.22     3293.05     53.51 o
  -7   5  12      307.34      379.68     98.37 o
  -6   5  12      100.08      100.15     73.75 o
  -5   5  12      860.18      848.78    135.70 o
  -4   5  12    12080.88    12788.89    100.09 o
  -3   5  12      150.06      108.48     59.66 o
  -2   5  12      313.29      338.19     60.42 o
  -1   5  12      550.87      598.58     44.17 o
   0   5  12     7342.94     7272.41     84.12 o
   1   5  12     3880.16     4096.79     71.11 o
   2   5  12      873.21      842.74     58.78 o
   3   5  12       16.19       74.21     32.12 o
   4   5  12     3819.50     3424.65    218.28 o
   5   5  12     2196.29     2091.54    146.47 o
   6   5  12       14.41       71.62     52.58 o
   7   5  12      189.85      222.09     28.55 o
  -9   6  12      461.76      505.86     38.01 o
  -8   6  12        4.10       15.73     35.35 o
  -7   6  12      423.62      409.74     60.22 o
  -6   6  12      695.78      650.35     91.36 o
  -4   6  12     2194.65     2523.05     54.28 o
  -3   6  12     4146.27     4474.21     59.78 o
  -2   6  12     4396.91     4643.74     76.89 o
  -1   6  12     4224.82     4243.05     58.74 o
   0   6  12      484.49      457.44     44.03 o
   1   6  12     4616.44     4921.44     74.46 o
   2   6  12      624.63      666.27     28.15 o
   3   6  12      226.34      187.33     32.41 o
   4   6  12      588.83      507.48     34.59 o
   5   6  12      118.95      139.49     27.68 o
   6   6  12        8.26      129.32     91.44 o
  -9   7  12      203.61      234.85     47.09 o
  -8   7  12     1085.36     1058.38     41.73 o
  -7   7  12       92.22      166.22     74.98 o
  -6   7  12       35.76       69.22     88.09 o
  -4   7  12     1235.99     1223.73     61.95 o
  -3   7  12      489.79      579.31     45.66 o
  -2   7  12      565.42      540.27     61.72 o
  -1   7  12      928.79      857.22     61.74 o
   0   7  12      539.79      485.24     58.19 o
   1   7  12     2021.96     2080.41     66.61 o
   2   7  12     2954.89     2828.20    294.36 o
   3   7  12      298.55      367.29     42.97 o
   4   7  12     1684.83     1611.44     71.18 o
   5   7  12      948.05     1035.14     44.19 o
   6   7  12      132.40      124.81     31.56 o
  -9   8  12      586.63      551.05    104.36 o
  -8   8  12       24.03       51.76     49.16 o
  -7   8  12      627.33      663.80     82.75 o
  -5   8  12     3359.10     3565.01     71.01 o
  -4   8  12      793.69      828.97     48.23 o
  -3   8  12     1921.63     1771.56     50.95 o
  -2   8  12     7593.61     7857.96     83.85 o
  -1   8  12     3685.53     3630.12     57.35 o
   0   8  12      171.48      264.14     58.89 o
   1   8  12      864.15      900.98     61.87 o
   2   8  12     1413.21     1486.27    176.78 o
   3   8  12     1141.38     1083.54     45.40 o
   4   8  12       10.91      135.98     76.36 o
   5   8  12      213.83      230.56     37.06 o
   6   8  12       12.16       60.28     39.06 o
  -8   9  12       72.74      152.92     40.78 o
  -5   9  12      271.42      237.73     61.90 o
  -4   9  12       40.74      104.38     60.68 o
  -3   9  12     1799.52     2086.19     49.99 o
  -2   9  12      457.73      389.87     43.62 o
  -1   9  12      664.59      793.95     62.38 o
   0   9  12       76.41      175.82     59.79 o
   1   9  12     1571.34     1590.54     49.42 o
   2   9  12     2409.13     2287.50    170.48 o
   3   9  12       62.91      130.40     47.57 o
   4   9  12      240.77      306.65     43.68 o
   5   9  12      312.19      287.83     33.11 o
  -6  10  12      705.80      901.65     66.86 o
  -5  10  12      538.85      590.69     44.60 o
  -4  10  12      250.72      286.32     61.23 o
  -3  10  12       70.52       23.29     60.01 o
  -2  10  12     2963.27     2701.33     52.99 o
  -1  10  12     1006.64     1046.79     46.61 o
   0  10  12       68.96      184.09     43.11 o
   1  10  12       10.41      -23.49     43.37 o
   2  10  12      525.30      555.54     49.22 o
   3  10  12     1723.12     1707.39    175.66 o
   4  10  12        2.96       55.79     50.93 o
  -6  11  12        7.30       58.41     45.77 o
  -5  11  12      334.03      516.51     65.85 o
  -4  11  12       10.52       44.27     45.19 o
  -3  11  12     2492.60     2555.80     54.96 o
  -2  11  12      138.09       93.64     44.55 o
  -1  11  12     1746.44     1849.01     67.46 o
   0  11  12        3.18       79.47     62.11 o
   1  11  12      717.24      848.24     47.02 o
   2  11  12      345.24      399.69     44.73 o
   3  11  12      753.28      850.06     49.89 o
  -5  12  12      114.77      256.18     48.22 o
  -4  12  12       72.98      160.10     48.52 o
  -3  12  12       11.75       75.18     65.66 o
  -2  12  12       16.08      128.28     64.14 o
  -1  12  12      472.35      350.66     65.98 o
   0  12  12       65.68      141.09     47.35 o
   1  12  12       91.09       97.69     65.12 o
   2  12  12       26.37      -14.61     49.66 o
  -3  13  12     1471.76     1242.44     58.91 o
  -2  13  12       14.99       28.38     49.66 o
  -1  13  12      506.79      615.53     72.65 o
   0  13  12      113.80      107.48     51.71 o
  -9   0  13     1420.15     1246.24     70.62 o
  -7   0  13        9.98       31.80     64.59 o
  -5   0  13    11170.48    10133.36    110.65 o
  -3   0  13       15.52      -37.04     61.73 o
  -1   0  13    13887.57    14052.71    140.37 o
   1   0  13     2093.51     2093.20     53.59 o
   3   0  13      464.75      458.61     92.30 o
   5   0  13      494.26      470.24     81.70 o
   7   0  13       45.69      106.48     91.21 o
 -10   1  13       20.93      103.95     45.18 o
  -9   1  13       22.16      -28.75    129.75 o
  -8   1  13       71.80      114.21     42.60 o
  -7   1  13     4284.62     4034.86     57.60 o
  -6   1  13        1.61       -1.02     89.92 o
  -5   1  13      501.10      549.61     50.15 o
  -4   1  13      200.47      235.69     41.23 o
  -3   1  13     5051.88     4983.96    222.90 o
  -2   1  13       99.03      144.89     47.00 o
  -1   1  13     8963.60     9288.40    220.25 o
   0   1  13      375.22      394.43     45.32 o
   1   1  13     8815.54     8944.95     54.01 o
   2   1  13     1935.58     1929.63     66.61 o
   3   1  13     5326.31     4865.02    229.97 o
   4   1  13       48.77      164.68     31.71 o
   5   1  13     5974.72     6206.51    274.45 o
   6   1  13       18.50       78.72     40.82 o
   7   1  13       19.60       16.25     30.98 o
 -10   2  13        4.29        9.65     37.47 o
  -9   2  13     1388.01     1209.77     58.16 o
  -8   2  13      541.93      626.33     86.42 o
  -7   2  13      216.99      228.52     35.85 o
  -6   2  13       42.72       89.59     50.79 o
  -5   2  13     8300.47     7287.39    110.36 o
  -4   2  13      949.86     1015.37     98.77 o
  -3   2  13      179.73      240.61     46.43 o
  -2   2  13      773.42      817.48     66.81 o
  -1   2  13    13669.75    13622.49    441.10 o
   0   2  13     4343.31     4478.24    167.58 o
   1   2  13      460.12      490.07     54.51 o
   2   2  13        8.61       46.49     26.96 o
   3   2  13     1007.89     1091.72     79.80 o
   4   2  13     2860.91     2729.48    105.30 o
   5   2  13     1399.83     1246.65     65.97 o
   6   2  13      712.79      741.01     37.74 o
   7   2  13      233.87      292.74     50.11 o
 -10   3  13        1.54       29.77     46.15 o
  -9   3  13      149.32      174.83     44.76 o
  -8   3  13      116.56      159.64     52.55 o
  -7   3  13     2413.02     1994.41    458.65 o
  -6   3  13      166.23      106.40     43.11 o
  -5   3  13       85.93       81.70     74.27 o
  -4   3  13     1415.12     1654.89     67.67 o
  -3   3  13     3974.12     4620.12     79.80 o
  -2   3  13       52.52      139.68     41.35 o
  -1   3  13      345.69      285.17     60.72 o
   0   3  13     3743.98     3785.49     76.15 o
   1   3  13     4543.00     4612.25    242.18 o
   2   3  13     2399.80     2336.40     60.25 o
   3   3  13     1109.34     1028.11     46.62 o
   4   3  13      599.29      541.25     33.25 o
   5   3  13     1690.49     1653.11     78.81 o
   6   3  13        6.08       50.41     28.05 o
   7   3  13      133.91      120.23     24.22 o
 -10   4  13       43.59       73.96     39.19 o
  -9   4  13     1212.96     1122.49     40.45 o
  -8   4  13      313.99      357.55     44.72 o
  -7   4  13      521.41      529.35     36.85 o
  -6   4  13      514.11      546.78     77.45 o
  -5   4  13     5895.67     5849.01    238.76 o
  -4   4  13       85.95       32.10     62.37 o
  -3   4  13     2323.50     2560.72     56.01 o
  -2   4  13       78.57      108.60     60.24 o
  -1   4  13     9618.80     9827.76     95.61 o
   0   4  13     4487.35     4506.58     62.73 o
   1   4  13     2864.62     2824.37     71.14 o
   2   4  13        8.46       57.94     37.42 o
   3   4  13     4026.11     3949.50    173.08 o
   4   4  13     3064.84     2968.54     95.52 o
   5   4  13      956.61      901.44     42.19 o
   6   4  13      540.45      557.87     63.23 o
  -9   5  13      272.48      217.59     56.41 o
  -8   5  13       50.69      128.94     66.20 o
  -7   5  13     1496.78     1283.72     65.57 o
  -6   5  13     1861.99     1780.83    112.67 o
  -5   5  13       14.16       92.12     43.78 o
  -4   5  13     1211.91     1333.42     66.58 o
  -3   5  13     4931.46     5202.78     65.95 o
  -2   5  13     3716.09     3976.12     75.76 o
  -1   5  13       87.21      187.76     42.63 o
   0   5  13     3106.98     3101.99     56.67 o
   1   5  13     1182.79     1099.18     63.10 o
   2   5  13       59.89      152.56     28.16 o
   3   5  13       21.65       81.55     34.28 o
   4   5  13       98.13       84.45     61.17 o
   5   5  13       26.22       11.17     36.50 o
   6   5  13      527.36      416.57     29.32 o
  -9   6  13      892.74      946.52     85.96 o
  -8   6  13       75.37       92.58     37.17 o
  -7   6  13       30.41       -3.18     47.29 o
  -5   6  13     1816.74     2149.59     68.11 o
  -4   6  13       19.23       25.31     59.65 o
  -3   6  13     1172.62     1264.95     64.20 o
  -2   6  13       92.97      131.65     61.32 o
  -1   6  13     1678.67     1424.65     50.65 o
   0   6  13      506.53      560.81     57.89 o
   1   6  13     3779.81     3516.34     56.61 o
   2   6  13       96.88      112.43     37.53 o
   3   6  13     3365.67     3215.55    226.38 o
   4   6  13      463.25      407.58     43.20 o
   5   6  13      260.65      281.72     32.30 o
   6   6  13      182.93      251.48     37.40 o
  -9   7  13        1.66       49.25     63.89 o
  -8   7  13       33.82      172.88     80.56 o
  -7   7  13      725.98      661.94     85.94 o
  -5   7  13      712.60      805.53     46.01 o
  -4   7  13      293.28      237.44     60.26 o
  -3   7  13     4976.04     5003.93     62.46 o
  -2   7  13     4513.27     4670.49     75.94 o
  -1   7  13       24.96      -26.04     59.26 o
   0   7  13      566.37      509.84     59.45 o
   1   7  13     1364.71     1576.68     64.29 o
   2   7  13     1824.21     1864.23    152.18 o
   3   7  13       38.81       58.27     36.61 o
   4   7  13       47.38      151.16     48.87 o
   5   7  13       21.84       99.10     46.79 o
  -8   8  13      139.69      134.94     52.76 o
  -6   8  13      864.02      934.45     65.51 o
  -5   8  13      254.91      188.37     43.26 o
  -4   8  13      515.70      561.15     44.89 o
  -3   8  13       15.90       24.18     60.88 o
  -2   8  13      763.25      815.41     46.59 o
  -1   8  13       74.00       19.71     59.13 o
   0   8  13      588.81      665.47     44.97 o
   1   8  13     1047.53     1079.63     64.20 o
   2   8  13      281.88      378.15     46.36 o
   3   8  13      765.47      664.75     54.99 o
   4   8  13      179.25      254.62     73.06 o
   5   8  13        8.86      -23.01     69.81 o
  -6   9  13      429.27      500.57     65.57 o
  -5   9  13     1007.41     1081.99     65.52 o
  -4   9  13      372.91      401.25     63.12 o
  -3   9  13     2457.58     2400.63     70.30 o
  -2   9  13      934.43     1085.73     61.97 o
  -1   9  13      210.50      429.36     59.27 o
   0   9  13       82.05       41.45     43.26 o
   1   9  13     1240.42     1178.94     48.13 o
   2   9  13     1640.84     1628.22     51.31 o
   3   9  13      233.66      166.92     39.55 o
   4   9  13      141.56       96.28     29.37 o
  -7  10  13      149.84      225.47     70.15 o
  -6  10  13      157.34      326.84     65.95 o
  -5  10  13       66.01      -46.50     64.17 o
  -4  10  13     1933.40     2108.97     53.28 o
  -3  10  13       53.60       99.99     45.46 o
  -2  10  13      812.03     1004.76     65.35 o
  -1  10  13       33.49      112.54     43.57 o
   0  10  13     1836.19     1871.93     52.11 o
   1  10  13       51.57       56.95     62.48 o
   2  10  13      337.73      535.17     66.89 o
   3  10  13      219.66      240.35     50.05 o
  -5  11  13      140.12      199.93     67.28 o
  -4  11  13      550.28      896.23     68.42 o
  -3  11  13      271.00      199.50     65.56 o
  -2  11  13      141.98      120.06     65.15 o
  -1  11  13       83.37       11.17     63.29 o
   0  11  13       33.65      108.52     63.62 o
   1  11  13       49.12      177.66     47.25 o
   2  11  13      758.31      773.61     71.03 o
  -4  12  13     1482.27     1348.51     58.14 o
  -3  12  13      138.18      225.30     69.48 o
  -2  12  13      332.69      446.20     69.63 o
  -1  12  13      161.22      251.36     68.47 o
   0  12  13     1255.91     1302.42     74.87 o
   1  12  13       91.19      275.04     49.82 o
 -10   0  14       54.28        7.61     65.60 o
  -8   0  14     1580.53     1480.01     73.57 o
  -6   0  14       32.61        0.00     65.18 o
  -4   0  14      528.08      547.05     51.19 o
  -2   0  14     5424.93     6014.16    111.08 o
   0   0  14     4496.24     4724.83     91.07 o
   2   0  14     3153.41     3103.54     56.92 o
   4   0  14     4315.19     4501.47    260.13 o
   6   0  14      176.20      196.50     50.93 o
 -10   1  14     1111.45     1053.94     52.10 o
  -9   1  14        4.20       21.39     36.76 o
  -8   1  14       12.73       36.29    106.96 o
  -7   1  14        4.37       37.26     44.72 o
  -6   1  14     8015.74     7353.29    167.21 o
  -5   1  14       77.53       78.09     34.96 o
  -4   1  14       44.14       94.96     44.09 o
  -3   1  14     1199.00     1256.40     64.21 o
  -2   1  14    18184.83    18536.82    352.75 o
  -1   1  14       89.87       88.28     49.44 o
   0   1  14     1945.66     1962.03     56.53 o
   1   1  14      513.38      526.94     45.65 o
   2   1  14     1680.44     1649.19     72.74 o
   3   1  14      116.65      171.44     34.63 o
   4   1  14      233.93      255.54     30.14 o
   5   1  14       35.32       83.51     32.50 o
   6   1  14      602.95      585.20     42.18 o
 -10   2  14       19.49       97.02     47.36 o
  -9   2  14       85.80       19.36     67.10 o
  -8   2  14     1935.84     1866.92     44.08 o
  -7   2  14      810.10      670.90     50.80 o
  -6   2  14      171.60      122.67     49.16 o
  -5   2  14     1407.29     1507.45    110.89 o
  -4   2  14     2733.65     2827.72     57.13 o
  -3   2  14     1465.84     1739.34     70.75 o
  -2   2  14     1862.16     2229.06     72.61 o
  -1   2  14     5286.66     5443.76    223.69 o
   0   2  14     7300.67     7631.28    205.21 o
   1   2  14      501.31      560.19     51.86 o
   2   2  14     1591.35     1475.25     39.27 o
   3   2  14      287.47      289.39     32.46 o
   4   2  14     2810.68     2766.64    115.74 o
   5   2  14       14.84       59.95     28.52 o
   6   2  14       30.18       34.52     26.13 o
  -9   3  14        1.24       16.26     49.77 o
  -8   3  14        1.73       32.59     44.74 o
  -7   3  14       65.39      151.57     44.71 o
  -6   3  14     2747.95     2412.77     59.15 o
  -5   3  14      386.08      440.23     47.95 o
  -4   3  14      307.16      397.68     64.42 o
  -3   3  14     1479.98     1869.44     70.00 o
  -2   3  14     6729.26     6842.89     89.41 o
  -1   3  14     1276.30     1462.36     67.19 o
   0   3  14      499.06      523.62     62.65 o
   1   3  14      378.99      324.58     48.75 o
   2   3  14     1191.79     1249.29     35.85 o
   3   3  14     1815.24     1796.38     63.94 o
   4   3  14     1481.63     1400.15     40.03 o
   5   3  14       62.82      108.95     28.15 o
   6   3  14      311.78      385.69     39.28 o
  -9   4  14       22.16       33.26     52.82 o
  -8   4  14     2839.31     2606.66     99.27 o
  -7   4  14      884.57      769.22     83.22 o
  -6   4  14       21.56       60.27     87.14 o
  -5   4  14     1183.12     1157.48     50.08 o
  -4   4  14     7362.62     8496.95     90.75 o
  -3   4  14     2158.20     2299.24     54.61 o
  -2   4  14        4.69      -28.57     61.75 o
  -1   4  14     5380.88     5116.86     67.97 o
   0   4  14     7491.69     7768.60     89.99 o
   1   4  14       66.93      119.00     59.49 o
   2   4  14       13.52      115.34     31.15 o
   3   4  14        5.30       51.14     39.04 o
   4   4  14     1604.63     1465.67    126.74 o
   5   4  14      176.18      191.79     40.09 o
   6   4  14       21.41       79.56     28.61 o
  -9   5  14      105.99      144.99     40.91 o
  -8   5  14       36.68       80.47     49.49 o
  -7   5  14      972.32      907.07     43.93 o
  -5   5  14       21.71       66.98     42.22 o
  -4   5  14      313.28      467.40     62.33 o
  -3   5  14       46.47      110.69     61.30 o
  -2   5  14      654.32      718.59     64.07 o
  -1   5  14     2057.96     2231.02     69.81 o
   0   5  14     2236.10     2335.77     69.11 o
   1   5  14      512.32      379.24     62.75 o
   2   5  14     1476.39     1555.85    118.89 o
   3   5  14     1425.53     1438.15     79.20 o
   4   5  14      914.47      959.58     77.49 o
   5   5  14      664.23      671.88    101.09 o
  -9   6  14       13.84      -23.28     85.34 o
  -8   6  14     1173.61     1008.96     44.13 o
  -7   6  14      488.18      391.20     67.88 o
  -5   6  14      165.06      114.00     62.02 o
  -4   6  14     5281.20     5873.87     81.66 o
  -3   6  14     1158.89     1197.94     66.45 o
  -2   6  14       32.10      177.15     60.87 o
  -1   6  14      460.86      403.25     44.61 o
   0   6  14     2744.11     2564.81     54.07 o
   1   6  14      150.09      173.22     61.41 o
   2   6  14       46.99       62.65     43.30 o
   3   6  14      186.15      177.81     43.87 o
   4   6  14      305.09      300.39     55.93 o
   5   6  14      501.86      514.02     63.56 o
  -8   7  14      132.36      119.82     55.51 o
  -6   7  14      615.28      780.62     66.04 o
  -5   7  14      619.76      872.33     64.65 o
  -4   7  14        0.83       38.06     42.60 o
  -3   7  14     1318.11     1347.10     48.95 o
  -2   7  14      571.10      532.36     62.47 o
  -1   7  14     1874.05     2072.47     65.42 o
   0   7  14     1076.57     1132.43     46.43 o
   1   7  14     1623.15     1584.74     65.91 o
   2   7  14     2089.56     2057.09     70.97 o
   3   7  14      564.12      574.67     77.23 o
   4   7  14       40.73       55.04     29.39 o
   5   7  14      544.94      597.38     51.18 o
  -6   8  14      198.16      442.74     64.84 o
  -5   8  14      356.47      415.11     46.63 o
  -4   8  14     1223.55     1100.22     48.19 o
  -3   8  14      461.26      579.45     61.57 o
  -2   8  14       20.35       52.45     60.59 o
  -1   8  14       31.40       67.93     42.57 o
   0   8  14      369.41      402.97     60.95 o
   1   8  14      665.92      727.64     64.98 o
   2   8  14      280.19      251.54     46.99 o
   3   8  14        4.56      -19.47     41.35 o
   4   8  14        7.20      -55.44     59.26 o
  -7   9  14      235.30      429.63     72.10 o
  -6   9  14      568.14      614.91     49.42 o
  -5   9  14      902.20     1293.53     66.95 o
  -4   9  14        4.82       82.57     63.30 o
  -3   9  14      665.93      765.88     65.73 o
  -2   9  14      962.20      880.62     66.55 o
  -1   9  14     1093.32      945.10     47.48 o
   0   9  14      229.21       92.52     46.72 o
   1   9  14      463.00      422.69     46.15 o
   2   9  14     1467.84     1206.16     53.18 o
   3   9  14      334.53      457.28     65.86 o
  -6  10  14       24.30       73.82     49.88 o
  -5  10  14      900.88     1040.10     52.97 o
  -4  10  14      196.89      194.08     67.83 o
  -3  10  14      289.42      269.30     64.30 o
  -2  10  14       34.34      118.72     63.08 o
  -1  10  14      354.44      392.85     65.01 o
   0  10  14       10.97       51.32     44.79 o
   1  10  14     1097.90     1104.15     68.83 o
   2  10  14      221.59      164.92     68.63 o
  -4  11  14      113.57      -26.78     49.60 o
  -3  11  14      243.72      334.71     70.06 o
  -2  11  14      209.87      344.26     66.54 o
  -1  11  14      513.49      743.19     51.10 o
   0  11  14       94.05      246.09     67.82 o
   1  11  14       35.23        7.84     68.58 o
  -9   0  15       90.95      -23.16     69.46 o
  -7   0  15     4244.32     3912.83     85.66 o
  -5   0  15      453.41      594.33     51.66 o
  -3   0  15    12687.90    13792.97    149.43 o
  -1   0  15       38.10       98.43     75.79 o
   1   0  15     3865.16     4013.29    100.81 o
   3   0  15      678.40      692.69     48.80 o
   5   0  15     1764.44     1678.47     52.38 o
  -9   1  15     1242.30     1249.12     52.33 o
  -8   1  15      198.25      197.45     46.97 o
  -7   1  15      909.94      796.37     53.84 o
  -6   1  15        0.94       15.84     38.79 o
  -5   1  15     1044.67     1140.23     40.16 o
  -4   1  15      536.16      644.57     43.56 o
  -3   1  15      141.34      219.72     44.57 o
  -2   1  15      352.45      426.19     51.61 o
  -1   1  15     3666.41     3817.03     67.21 o
   0   1  15       59.08       57.55     45.37 o
   1   1  15      371.51      426.25     51.15 o
   2   1  15       64.46      120.11     29.74 o
   3   1  15     3335.32     3218.18     63.89 o
   4   1  15      256.47      289.25     33.98 o
   5   1  15      111.78      151.67     32.90 o
   6   1  15        4.71       43.06     65.96 o
  -9   2  15        1.13       -2.87     98.49 o
  -8   2  15      315.38      472.49     51.38 o
  -7   2  15     3121.77     2835.28     59.65 o
  -6   2  15      499.10      459.24     43.75 o
  -5   2  15        3.58       37.61     35.79 o
  -4   2  15        9.40       71.62     51.22 o
  -3   2  15     8163.74     8714.75    102.45 o
  -2   2  15       70.30       78.21     61.99 o
  -1   2  15       17.13      -55.42     59.23 o
   0   2  15        3.36       65.88     50.37 o
   1   2  15     2197.38     2121.30     58.97 o
   2   2  15       64.91       93.42     33.72 o
   3   2  15      575.43      532.68     37.26 o
   4   2  15      337.10      365.92     36.73 o
   5   2  15      599.32      602.42     30.39 o
  -9   3  15     1096.77     1037.97    114.02 o
  -8   3  15      431.47      331.05     39.88 o
  -7   3  15       17.16       42.65     39.52 o
  -6   3  15      149.11      204.37     35.95 o
  -5   3  15     2980.05     3578.50     77.77 o
  -4   3  15     2093.62     2312.34     58.66 o
  -3   3  15      680.56      822.39     66.01 o
  -2   3  15     1524.48     1621.12     69.91 o
  -1   3  15     6939.42     6833.65     91.68 o
   0   3  15      147.22      207.42     60.62 o
   1   3  15      734.86      611.18     48.55 o
   2   3  15        3.14        8.30     39.56 o
   3   3  15     3461.93     3294.25     40.40 o
   4   3  15      473.98      498.02     33.62 o
   5   3  15       66.21       76.04     27.43 o
  -9   4  15      127.05      168.15     39.37 o
  -8   4  15      440.46      384.42     78.60 o
  -7   4  15     1472.97     1354.93     57.24 o
  -6   4  15       46.07       63.65     61.77 o
  -5   4  15      421.37      549.66     64.50 o
  -4   4  15       34.16       12.13     60.65 o
  -3   4  15     1732.40     1714.57     68.24 o
  -2   4  15      765.30      931.66     64.41 o
  -1   4  15       40.69       85.93     62.59 o
   0   4  15      100.75      249.27     62.78 o
   1   4  15     1052.57     1185.54     66.91 o
   2   4  15     1107.33     1118.58     53.38 o
   3   4  15       96.78      199.23     39.56 o
   4   4  15      743.80      710.15     65.18 o
   5   4  15      152.73      190.72     46.70 o
  -8   5  15      175.70      125.68     51.15 o
  -7   5  15      128.62      269.81     62.78 o
  -6   5  15      421.30      362.95     62.35 o
  -5   5  15     3334.13     3667.97     76.37 o
  -4   5  15      363.88      493.24     62.93 o
  -3   5  15      401.31      488.22     61.04 o
  -2   5  15     1449.51     1516.70     50.97 o
  -1   5  15     5121.06     5304.08     79.36 o
   0   5  15       22.74        8.36     62.25 o
   1   5  15      208.60      144.64     61.58 o
   2   5  15       52.12       58.07     63.70 o
   3   5  15     1555.23     1295.71    119.65 o
   4   5  15      120.83      163.14     37.25 o
   5   5  15      352.87      201.29     38.40 o
  -8   6  15      214.56      194.85     44.32 o
  -7   6  15      960.38      812.99     49.93 o
  -6   6  15      505.01      694.38     64.14 o
  -5   6  15      186.32      246.44     46.15 o
  -4   6  15      157.63      264.92     62.55 o
  -3   6  15      670.99      726.22     62.51 o
  -2   6  15     2753.84     2837.90     56.28 o
  -1   6  15      226.33      337.87     44.19 o
   0   6  15      611.66      615.57     63.77 o
   1   6  15     1332.21     1369.98     67.84 o
   2   6  15     2140.95     2218.48     55.16 o
   3   6  15        5.07       35.99     39.18 o
   4   6  15      896.99      785.50     35.48 o
  -7   7  15        8.67      -66.83     66.83 o
  -6   7  15     1006.35     1021.49     50.55 o
  -5   7  15     1539.94     1421.98     53.73 o
  -4   7  15       30.34      -64.31     64.31 o
  -3   7  15        5.32      -46.73     62.31 o
  -2   7  15      730.31      772.34     63.30 o
  -1   7  15     1031.81     1001.19     48.73 o
   0   7  15       30.90      187.04     60.82 o
   1   7  15        4.33       47.23     44.46 o
   2   7  15       49.47       63.35     64.28 o
   3   7  15       35.70       43.05     57.46 o
   4   7  15       83.45       71.79     30.38 o
  -7   8  15      482.03      730.22     71.94 o
  -6   8  15      728.53      899.25     70.57 o
  -5   8  15       19.34       61.70     45.81 o
  -4   8  15      377.91      403.56     46.28 o
  -3   8  15      721.65      577.78     66.34 o
  -2   8  15     1411.30     1332.21     68.17 o
  -1   8  15      782.35      772.68     67.31 o
   0   8  15      670.99      654.53     47.21 o
   1   8  15     2230.08     2115.77     54.16 o
   2   8  15      854.77      780.86     49.74 o
   3   8  15       41.58      100.95     66.04 o
  -6   9  15      598.75      665.56     73.29 o
  -5   9  15      363.35      444.62     68.18 o
  -4   9  15      170.49      223.60     48.11 o
  -3   9  15      192.25      233.74     65.45 o
  -2   9  15      456.15      483.85     47.54 o
  -1   9  15       85.90       69.04     64.37 o
   0   9  15      739.40      792.84     69.44 o
   1   9  15       17.23      111.45     66.11 o
   2   9  15      258.26      186.95     48.64 o
  -5  10  15      104.86      -16.16     73.74 o
  -4  10  15      773.65      699.49     73.68 o
  -3  10  15      303.77      366.27     47.35 o
  -2  10  15      226.63      278.34     68.14 o
  -1  10  15      521.65      457.00     68.16 o
   0  10  15      301.84      438.99     70.44 o
   1  10  15      795.13      777.89     71.16 o
  -8   0  16      580.28      460.26     70.51 o
  -6   0  16     2411.34     2513.85    194.93 o
  -4   0  16       59.00       87.21     57.01 o
  -2   0  16     7035.59     7152.37    124.13 o
   0   0  16        0.86      -62.13     65.14 o
   2   0  16     7165.56     7116.54    107.26 o
   4   0  16      616.29      741.98     51.66 o
  -9   1  16      122.10      146.60     49.02 o
  -8   1  16     1163.95      999.96     51.90 o
  -7   1  16        0.42       47.52     46.77 o
  -6   1  16        2.21        5.75     36.40 o
  -5   1  16      126.83      161.01     35.99 o
  -4   1  16     3656.32     3872.65    121.55 o
  -3   1  16       27.65       84.46     49.98 o
  -2   1  16       62.50       64.70     54.61 o
  -1   1  16      325.41      375.69     60.40 o
   0   1  16      837.41      854.73     52.92 o
   1   1  16       75.46       53.15     51.05 o
   2   1  16     1195.95     1272.46    120.14 o
   3   1  16      488.37      475.05     35.28 o
   4   1  16      900.83      947.07     36.06 o
   5   1  16       44.46       52.60     29.11 o
  -8   2  16      248.01      228.29     42.62 o
  -7   2  16        8.56        3.35     40.80 o
  -6   2  16     1944.38     2155.17    123.25 o
  -5   2  16      131.65      166.67     38.17 o
  -4   2  16       42.31       82.14     65.71 o
  -3   2  16       30.25       33.83     63.80 o
  -2   2  16     4623.93     4689.31     86.76 o
  -1   2  16       27.51       57.20     62.05 o
   0   2  16      184.95      169.60     54.02 o
   1   2  16      508.47      619.68     53.38 o
   2   2  16     4197.78     4135.06     78.43 o
   3   2  16      370.87      417.39     35.73 o
   4   2  16      103.85      141.37     29.43 o
   5   2  16       73.32       90.55     33.48 o
  -8   3  16     1470.38     1329.75     54.09 o
  -7   3  16        1.24       56.81     46.21 o
  -6   3  16      233.98      252.00     57.81 o
  -5   3  16      215.64      148.95     65.88 o
  -4   3  16     3736.79     4040.71     82.55 o
  -3   3  16      356.88      391.46     64.93 o
  -2   3  16      204.52      268.49     63.07 o
  -1   3  16      634.42      669.70     64.19 o
   0   3  16     1988.48     2114.02     74.13 o
   1   3  16      527.06      634.52     65.47 o
   2   3  16       41.52      121.29     67.38 o
   3   3  16     1770.29     1732.29     36.85 o
   4   3  16      646.62      612.08     37.40 o
  -8   4  16        2.03       72.24     43.27 o
  -7   4  16      154.00      162.03     60.11 o
  -6   4  16      895.90      983.08     84.50 o
  -5   4  16      272.91      356.60     46.35 o
  -4   4  16       88.87      320.15     65.16 o
  -3   4  16      939.85     1032.39     66.18 o
  -2   4  16     2184.82     2088.32     54.03 o
  -1   4  16       62.95      150.52     60.59 o
   0   4  16      509.72      429.43     66.50 o
   1   4  16      144.44       69.51     65.70 o
   2   4  16     1106.15     1054.02     69.70 o
   3   4  16      336.76      327.64     51.23 o
   4   4  16      293.78      255.38     35.44 o
  -8   5  16     1286.06     1130.58    100.24 o
  -7   5  16        2.94       59.26     66.91 o
  -6   5  16      262.64      190.08     63.36 o
  -5   5  16       20.25       44.18     62.98 o
  -4   5  16     2285.64     2373.80     71.48 o
  -3   5  16      808.06      977.00     65.64 o
  -2   5  16        8.00      -16.87     60.91 o
  -1   5  16      141.02      214.08     63.85 o
   0   5  16     3243.97     3419.63     76.64 o
   1   5  16     1461.18     1522.20     71.01 o
   2   5  16       94.50      149.55     65.31 o
   3   5  16      604.16      735.69     99.26 o
   4   5  16      733.81      638.54     42.99 o
  -7   6  16      822.92      860.45     50.29 o
  -6   6  16     1196.74     1574.04     69.39 o
  -5   6  16      284.14      326.07     64.84 o
  -4   6  16        1.41       85.96     63.54 o
  -3   6  16     2384.54     2464.66     73.92 o
  -2   6  16      908.05     1017.77     67.23 o
  -1   6  16        9.55      103.70     42.98 o
   0   6  16        2.07       39.36     62.79 o
   1   6  16      302.98      419.80     47.06 o
   2   6  16      248.13      240.67     67.01 o
   3   6  16      132.81      137.69     47.15 o
  -7   7  16       32.31      159.54     68.37 o
  -6   7  16        6.51      -68.33     68.33 o
  -5   7  16       24.19       37.86     65.31 o
  -4   7  16      469.47      531.24     65.70 o
  -3   7  16      625.43      643.10     66.37 o
  -2   7  16      441.84      471.53     65.36 o
  -1   7  16       62.50      187.88     43.93 o
   0   7  16     2218.73     2139.92     73.40 o
   1   7  16      807.18     1060.44     67.93 o
   2   7  16        5.11      -13.24     67.18 o
   3   7  16      121.75      170.55     66.32 o
  -6   8  16     1015.46     1140.47     56.62 o
  -5   8  16      296.01      291.88     69.60 o
  -4   8  16      328.88      225.62     68.54 o
  -3   8  16     1135.39     1097.08     69.99 o
  -2   8  16      834.43     1054.09     69.78 o
  -1   8  16      236.62      342.34     67.90 o
   0   8  16       89.93       79.53     68.16 o
   1   8  16      651.77      657.49     69.56 o
   2   8  16       28.79       50.76     48.84 o
  -5   9  16      458.38      695.59     74.49 o
  -4   9  16       33.95       36.33     50.06 o
  -3   9  16      274.81      248.09     69.77 o
  -2   9  16      717.38      950.74     72.32 o
  -1   9  16      462.86      560.02     49.15 o
   0   9  16      561.11      656.40     70.68 o
   1   9  16      187.86       81.87     69.21 o
  -7   0  17      498.43      480.46     51.22 o
  -5   0  17     2362.34     2427.40    222.51 o
  -3   0  17     1416.77     1321.57     95.05 o
  -1   0  17      249.08      270.26     83.00 o
   1   0  17      102.53      171.52     71.64 o
   3   0  17      271.57      306.75     49.70 o
  -8   1  17       24.66       52.73     48.87 o
  -7   1  17     1305.15     1393.27     94.11 o
  -6   1  17       18.11       29.55     37.19 o
  -5   1  17       47.70       74.86     39.61 o
  -4   1  17       85.78       71.00     42.94 o
  -3   1  17     4429.92     4493.10    129.68 o
  -2   1  17      206.86      241.19     49.60 o
  -1   1  17      264.56      267.36     56.59 o
   0   1  17       77.44       70.28     59.20 o
   1   1  17     6357.53     6628.18    147.67 o
   2   1  17        9.72       64.31     53.40 o
   3   1  17      157.94      255.85     36.03 o
   4   1  17       67.99      120.74     29.58 o
  -8   2  17       62.85       62.86     36.97 o
  -7   2  17      241.67      297.25     38.79 o
  -6   2  17       15.97       40.27     43.65 o
  -5   2  17     2593.98     2700.96    206.48 o
  -4   2  17      677.65      799.97     71.48 o
  -3   2  17      623.51      573.42     82.34 o
  -2   2  17      172.20      233.43     63.75 o
  -1   2  17     1070.12     1171.50     69.84 o
   0   2  17     1185.04     1251.61     74.84 o
   1   2  17       66.24       71.31     54.02 o
   2   2  17      960.21     1072.69     54.59 o
   3   2  17      757.31      799.47     38.54 o
   4   2  17       21.65       41.63     31.04 o
  -8   3  17      166.84      158.10     49.10 o
  -7   3  17      692.79      680.67     44.63 o
  -6   3  17        2.51       24.88     46.90 o
  -5   3  17       94.59       61.90     65.76 o
  -4   3  17      507.49      624.99     68.69 o
  -3   3  17     1792.98     1780.64     73.71 o
  -2   3  17      727.43      633.92     67.85 o
  -1   3  17        4.72       37.82     64.00 o
   0   3  17       68.48      117.51     45.64 o
   1   3  17     1715.52     1573.60     75.90 o
   2   3  17        1.51      136.32     67.67 o
   3   3  17        7.16       -9.01     52.09 o
  -7   4  17       15.54       79.36     38.95 o
  -6   4  17       45.97       37.76     46.37 o
  -5   4  17     2398.21     2590.81     77.08 o
  -4   4  17      476.35      526.40     66.16 o
  -3   4  17        4.49       69.92     63.22 o
  -2   4  17      242.29      294.34     46.02 o
  -1   4  17     3127.45     3066.44     80.04 o
   0   4  17     1078.91     1116.99     70.30 o
   1   4  17       46.02      118.31     46.17 o
   2   4  17      964.43      945.81     53.78 o
   3   4  17     1469.49     1719.44     74.22 o
  -7   5  17      647.03      744.37     51.81 o
  -6   5  17      106.85      107.30     67.66 o
  -5   5  17      251.03      196.45     67.07 o
  -4   5  17     1222.48     1294.50     68.78 o
  -3   5  17      733.94      707.12     64.80 o
  -2   5  17        6.59      -39.03     64.74 o
  -1   5  17       71.16      143.03     63.88 o
   0   5  17       33.42       79.28     65.91 o
   1   5  17      217.88      270.66     47.82 o
   2   5  17      170.60      217.63     47.72 o
   3   5  17       82.57      131.58     67.21 o
  -6   6  17      141.41      275.65     68.42 o
  -5   6  17      772.70      837.59     70.37 o
  -4   6  17       71.65      157.59     64.95 o
  -3   6  17      140.50      210.30     66.60 o
  -2   6  17      266.33      290.01     66.56 o
  -1   6  17     2387.54     2414.89     77.34 o
   0   6  17      144.78      202.19     65.81 o
   1   6  17        3.15      -66.87     66.87 o
   2   6  17      356.84      464.18     70.68 o
  -5   7  17      102.17       89.06     48.93 o
  -4   7  17      551.10      467.62     69.57 o
  -3   7  17      778.68      876.22     52.78 o
  -2   7  17      357.30      558.72     49.75 o
  -1   7  17       35.81      111.93     47.84 o
   0   7  17      434.76      567.08     48.93 o
   1   7  17      192.92      277.96     50.01 o
  -4   8  17       80.18      226.72     70.30 o
  -3   8  17       72.01       91.96     48.92 o
  -2   8  17      592.90      593.13     72.07 o
  -1   8  17      542.17      413.66     52.57 o
   0   8  17       54.54       15.60     48.76 o
  -6   0  18       11.72      141.87     62.43 o
  -4   0  18     1791.74     1809.63    144.37 o
  -2   0  18      239.90      327.96     84.53 o
   0   0  18     3371.30     3401.93    112.07 o
   2   0  18       46.61       95.87     71.17 o
  -7   1  18       39.22       55.92     43.50 o
  -6   1  18     2397.73     2475.30     82.84 o
  -5   1  18       32.14       53.48     40.89 o
  -4   1  18     1310.64     1229.94    155.94 o
  -3   1  18       46.84       68.20     82.24 o
  -2   1  18      931.22      930.97     88.47 o
  -1   1  18      160.29      231.37     66.00 o
   0   1  18       30.67       72.82     65.28 o
   1   1  18       29.85       53.32     62.20 o
   2   1  18      845.91      902.80     53.73 o
   3   1  18        4.81       60.99     52.99 o
  -7   2  18       43.76       56.80     41.27 o
  -6   2  18       71.28      127.87     49.25 o
  -5   2  18      827.60      873.31    155.84 o
  -4   2  18     1836.46     1850.83     80.35 o
  -3   2  18      211.40      272.43     68.35 o
  -2   2  18        5.94      -32.71     65.42 o
  -1   2  18      138.62       62.45     67.41 o
   0   2  18     2824.94     2840.25     86.39 o
   1   2  18       23.24       49.87     57.78 o
   2   2  18       84.39      111.40     54.37 o
  -7   3  18       12.94      -14.61     90.20 o
  -6   3  18     1206.28     1236.97     54.36 o
  -5   3  18      112.69      156.03     70.66 o
  -4   3  18      137.90      184.29     68.61 o
  -3   3  18        5.59      117.61     66.64 o
  -2   3  18     1114.17     1155.74     72.67 o
  -1   3  18      719.17      798.87     71.65 o
   0   3  18       96.19      215.40     68.53 o
   1   3  18      314.93      325.58     71.17 o
   2   3  18      934.93      879.24     74.32 o
  -6   4  18      313.81      330.35     50.54 o
  -5   4  18     1108.96     1251.16     75.44 o
  -4   4  18     1799.47     1723.57     78.16 o
  -3   4  18       67.25      138.19     66.17 o
  -2   4  18      320.72      326.99     67.14 o
  -1   4  18       80.03      116.74     47.66 o
   0   4  18     1048.99      904.06     73.96 o
   1   4  18       29.79      101.64     66.79 o
   2   4  18      124.67      105.50     68.09 o
  -6   5  18      356.31      291.67     52.76 o
  -5   5  18       82.42      246.45     70.70 o
  -4   5  18       52.12       44.83     67.25 o
  -3   5  18      338.92      319.61     68.00 o
  -2   5  18      992.00     1051.58     72.82 o
  -1   5  18      265.99      288.93     69.81 o
   0   5  18      113.60       91.06     66.84 o
   1   5  18      854.17      871.17     74.45 o
  -5   6  18      291.96      334.45     71.67 o
  -4   6  18      836.38      771.32     73.79 o
  -3   6  18       20.89       61.50     48.80 o
  -2   6  18      245.86      174.24     68.13 o
  -1   6  18       26.98       43.75     68.05 o
   0   6  18      391.46      437.48     70.00 o
  -4   7  18       11.05       88.30     71.24 o
  -3   7  18      869.29     1039.11     74.51 o
  -2   7  18      849.47      730.00     75.07 o
  -1   7  18       75.23      182.18     50.22 o
  -5   0  19      438.50      434.71     75.10 o
  -3   0  19     1456.92     1428.17     81.50 o
  -1   0  19       32.42       71.98     87.19 o
   1   0  19     1436.51     1448.12     98.06 o
  -6   1  19       30.12       70.95     45.68 o
  -5   1  19      862.92      853.07     95.47 o
  -4   1  19        1.82      -25.77     52.94 o
  -3   1  19       97.38      137.03     86.64 o
  -2   1  19       24.84       92.64     68.47 o
  -1   1  19     1582.35     1536.99     97.57 o
   0   1  19       13.85        0.60     69.15 o
   1   1  19      270.03      274.30     57.55 o
  -6   2  19        2.41       77.96     71.97 o
  -5   2  19      351.35      322.10     51.88 o
  -4   2  19        3.16       41.93     69.89 o
  -3   2  19      997.91      989.63     75.97 o
  -2   2  19        1.92       21.94     68.80 o
  -1   2  19        8.68       20.88     71.59 o
   0   2  19      113.75       82.98     74.09 o
   1   2  19      812.86      719.54     76.15 o
  -5   3  19     1554.05     1597.65    116.33 o
  -4   3  19        5.93       68.54     69.54 o
  -3   3  19       77.00      139.83     69.43 o
  -2   3  19      105.57      249.51     68.31 o
  -1   3  19     1707.35     1584.00     79.15 o
   0   3  19      142.54      236.52     88.33 o
  -4   4  19      226.07      318.94     72.53 o
  -3   4  19      416.84      391.99     73.26 o
  -2   4  19      140.47      205.23     71.04 o
  -1   4  19       21.01       63.92     70.81 o
   0   4  19      558.62      530.53     52.86 o
  -3   5  19      107.83       57.62     71.54 o
  -2   5  19       29.51       25.72     71.21 o
  -1   5  19      920.95      807.94     75.95 o
  -2   0  20     1885.30     1678.97    102.50 o
  -3   1  20        0.02       15.57     61.80 o
  -2   1  20        3.75       72.06     90.07 o
 
